# Supplementary material for: Live bird markets as evolutionary epicentres of H9N2 low pathogenicity avian influenza viruses in Korea
Source: Emerg Microbes Infect. 2020 Mar 17;9(1):616–27. doi: 10.1080/22221751.2020.1738903 (PMC7144223; doi:10.1080/22221751.2020.1738903)
Supplement: Supplemental Material [file TEMI_A_1738903_SM2707.zip]

Archive with 5 entries (5 files):
- Supplemental figure 1_final.zip
- Supplemental figure 2_final.zip
- Supplemental file.xlsx
- Supplemental tables.docx
- Supplemental_figrue_3_final.tiff
