# Supplementary material for: Live bird markets as evolutionary epicentres of H9N2 low pathogenicity avian influenza viruses in Korea
Source: Emerg Microbes Infect. 2020 Mar 17;9(1):616–27. doi: 10.1080/22221751.2020.1738903 (PMC7144223; doi:10.1080/22221751.2020.1738903)
Supplement: Supplemental Material [file TEMI_A_1738903_SM2707.zip › Supplemental file.xlsx]

## Sheet: PB2
Strain	Subtype	Date isolation	Host	Isolated location	Accession no.	Reference
A/wild bird/Korea/A12/2010	H10N1	01/31/2010	Wild bird	Wild bird sample	JN817609.1	32
A/wild bird/Korea/A13/2010	H10N1	01/31/2010	Wild bird	Wild bird sample	JN817610.1	32
A/wild bird/Korea/A323/2009	H10N1	10/31/2009	Wild bird	Wild bird sample	JN817613.1	32
A/migratory duck/Jiangxi/10857/2005(A/migratory duck/Jiangxi/10857/2005)	H10N2	11/12/2005	Wild bird	Wild bird sample	KP287995.1	31
A/duck/Hokkaido/18/00	H10N4	Sampled	Wild bird	Wild bird sample	AB282876.2	42
A/migratory duck/Jiangxi/7231/2003(A/migratory duck/Jiangxi/7231/2003)	H10N5	12/04/2003	Wild bird	Wild bird sample	KP288019.1	31
A/mallard/Korea/1242/2010	H10N6	11/30/2010	Wild bird	Wild bird sample	JN817611.1	32
A/mallard/Korea/1203/2010	H10N8	11/30/2010	Wild bird	Wild bird sample	JN817614.1	32
A/duck/Vietnam/G32/2008	H11N9	01/01/2008	Duck	Domestic farm	AB593468.1	18
A/sharp tailed sandpiper/Australia/6/2004(A/sharp-tailed sandpiper/Australia/6/2004)	H11N9	Sampled	Wild bird	Wild bird sample	CY025204.1	60
A/sharp tailed sandpiper/Australia/10/2004(A/sharp-tailed sandpiper/Australia/10/2004)	H11N9	Sampled	Wild bird	Wild bird sample	CY029888.1	60
A/duck/Guangdong/4323/2007	H11N9	Sampled	Duck	Domestic farm	KF260766.1	58
A/ruddy shelduck/Mongolia/P52/2005	H12N3	08/09/2005	Wild bird	Wild bird sample	GQ907349.1	52
A/whooper swan/Mongolia/232/2005	H12N3	08/09/2005	Wild bird	Wild bird sample	GQ907357.1	52
A/wild duck/Korea/UP122/2007	H1N1	02/28/2007	Wild bird	Wild bird sample	HQ014821.1	40
A/mallard/Korea/KNU YP09/2009	H1N1	01/31/2009	Wild bird	Wild bird sample	HQ897972.1	39
A/duck/Korea/372/2009	H1N1	11/30/2009	Duck	Domestic farm	KJ764739.1	39
A/wild duck/Korea/PSC30 20/2010	H1N1	12/31/2009	Wild bird	Wild bird sample	KJ764771.1	39
A/duck/Taiwan/DC167/2010	H1N3	04/16/2010	Wild bird	Wild bird sample	KC693620.1	72
A/muskrat/Russia/63/2014	H2N2	08/30/2014	Wild bird	Wild bird sample	KR052701.1	78
A/mallard/Sweden/48/2002	H11N9	11/14/2002	Wild bird	Wild bird sample	CY060291.1	Not found
A/environment/Guangdong/2/2009	H2N3	03/31/2009	Duck	Live poultry market	KC790328.1	74
A/wild duck/SH38 26/2010	H2N3(H2N8)	02/28/2010	Wild bird	Wild bird sample	KC899710.1	113
A/wild duck/SH38 51/2010	H2N3(H2N8)	02/28/2010	Wild bird	Wild bird sample	KC899712.1	46
A/wild duck/SH38 56/2010	H2N3(H2N8)	02/28/2010	Wild bird	Wild bird sample	KC899713.1	131
A/wild duck/SH38 64/2010	H2N3(H2N8)	02/28/2010	Wild bird	Wild bird sample	KC899715.1	131
A/duck/Hokkaido/W259/2005	H2N5	11/11/2005	Wild bird	Wild bird sample	LC339656.1	42
A/duck/Korea/GJ74/2007	H3N1	11/29/2007	Duck	Live poultry market	JN087229.1	17
A/duck/Korea/KJ/2003	H3N2	12/21/2003	Duck	Domestic farm	JN087017.1	17
A/duck/Korea/U1 4/2007(A/duck/Korea/U1-4/2007)	H3N2	04/27/2007	Duck	Domestic farm	JN087101.1	17
A/duck/Korea/U4 1/2007(A/duck/Korea/U4-1/2007)	H3N2	05/01/2007	Duck	Domestic farm	JN087133.1	17
A/duck/Korea/U12/2007	H3N2	05/10/2007	Duck	Domestic farm	JN087165.1	17
A/duck/Korea/GJ107/2007	H3N2	12/10/2007	Duck	Domestic farm	JN087285.1	17
A/duck/Korea/GJ108/2007	H3N2	12/10/2007	Duck	Domestic farm	JN087293.1	17
A/duck/Jiangsu/26/2004	H3N2	05/01/2004	Duck	Domestic farm	KC261666.1	71
A/duck/Korea/S28/2005	H3N6	11/30/2004	Duck	Domestic farm	EU912522.1	65
A/environment/Korea/CSM3/2002	H3N6	Sampled	Wild bird	Wild bird sample	JN087009.1	17
A/duck/Korea/GJ78/2007	H3N6	11/29/2007	Duck	Live poultry market	JN087237.1	17
A/duck/Korea/DY106/2007	H3N6	12/10/2007	Duck	Domestic farm	JN087277.1	17
A/duck/Korea/A122/10	H3N6	10/31/2010	Duck	Domestic farm	JN244120.1	26
A/avian/Japan/8KI0129/2008	H3N8	10/08/2008	Wild bird	Wild bird sample	CY079258.1	61
A/duck/Beijing/61/05	H3N8	Sampled	Duck	Domestic farm	EU492492.1	64
A/whooper swan/Mongolia/1 14/2007	H3N8	09/01/2007	Wild bird	Wild bird sample	JN029547.2	54
A/whooper swan/Mongolia/1 25/2007	H3N8	09/01/2007	Wild bird	Wild bird sample	JN029578.2	54
A/duck/Korea/U2 5/2007(A/duck/Korea/U2-5/2007)	H3N8	05/01/2007	Duck	Domestic farm	JN087125.1	17
A/duck/Korea/U8 1/2007(A/duck/Korea/U8-1/2007)	H3N8	05/05/2007	Duck	Domestic farm	JN087149.1	17
A/duck/Korea/GJ79/2007	H3N8	11/29/2007	Duck	Live poultry market	JN087245.1	17
A/duck/Korea/GJ80/2007	H3N8	11/29/2007	Duck	Live poultry market	JN087253.1	17
A/duck/Korea/GJ82/2007	H3N8	11/29/2007	Duck	Live poultry market	JN087261.1	17
A/duck/Korea/GJ87/2007	H3N8	11/29/2007	Duck	Live poultry market	JN087269.1	17
A/northern shoveler/ Mongolia/973/2009	H3N8	09/15/2009	Wild bird	Wild bird sample	KC986302.1	56
A/ruddy shelduck/Mongolia/1787/2011	H3N8	09/17/2011	Wild bird	Wild bird sample	KC986326.1	56
A/ruddy shelduck/Mongolia/881V/2009	H3N8	09/15/2009	Wild bird	Wild bird sample	KC986333.1	56
A/ruddy shelduck/Mongolia/961V/2009	H3N8	09/15/2009	Wild bird	Wild bird sample	KC986337.1	56
A/ruddy shelduck/Mongolia/882V/2009	H3N8	09/15/2009	Wild bird	Wild bird sample	KC986340.1	56
A/pintail/Mongolia/2 11/2007	H4N2	10/01/2007	Wild bird	Wild bird sample	JN029607.2	54
A/Chicken/Nanchang/2 0527/2000(A/Chicken/Nanchang/2-0527/2000)	H4N6	02/24/2000	Chicken	Domestic farm	AY180721.1	59
A/duck/Hunan/S11090/2012	H4N6	03/25/2012	Duck	Domestic farm	CY146545.1	34
A/duck/Hunan/S11200/2012	H4N6	03/25/2012	Duck	Domestic farm	CY146553.1	34
A/white peckin duck/Korea/N08-0187/2008	H4N6	02/04/2008	Duck	Live poultry market	GU122141.1	36
A/wild duck/Taiwan/WB551/2005(A/wild duck/Taiwan/WB551/2005)	H4N6	Sampled	Wild bird	Wild bird sample	GU396987.1	68
A/wild duck/Korea/CSM20 5/2009	H4N6	10/31/2009	Wild bird	Wild bird sample	JX454705.1	55
A/wild duck/Korea/SH5 26/2008	H4N6	09/30/2008	Wild bird	Wild bird sample	JX454752.1	55
A/wild duck/Korea/SH5 60/2008	H4N6	09/30/2008	Wild bird	Wild bird sample	JX454760.1	55
A/velvet scoter/Mongolia/883V/2009	H4N6	09/15/2009	Wild bird	Wild bird sample	KC986346.1	57
A/duck/Thailand/CU 11655T/2011	H4N6	03/30/2011	Wild bird	Wild bird sample	KT318495.1	79
A/duck/Hunan/S1012/2009	H4N6	03/03/2009	Duck	Live poultry market	KU160976.1	19
A/duck/Ganzhou/GZ5/2015	H4N6	12/12/2015	Duck	Live poultry market	KY415900.1	80
A/mallard/Korea/N08-0188/2008	H4N6(H4N2)	02/04/2008	Duck	Live poultry market	GU122140.1	36
A/Duck/Guangxi/35/2001	H5N1	Sampled	Duck	Domestic farm	AY585515.1	49
A/Duck/Zhejiang/11/2000	H5N1	Sampled	Duck	Domestic farm	AY585523.1	49
A/turkey/Suzdalka/12/05	H5N1	Sampled	Others	Backyard farm	EF205207.1	63
A/chicken/Anhui/1089/2007	H5N1	01/28/2007	Chicken	Live poultry market	FJ784826.1	66
A/wild duck/Korea/CSM4 12/2009	H5N1	08/31/2009	Wild bird	Wild bird sample	JF510040.1	69
A/wild duck/Korea/SNU50 5/2009	H5N1	09/27/2009	Wild bird	Wild bird sample	JX497765.1	70
A/duck/Primorie/2621/2001	H5N2	08/24/2001	Wild bird	Wild bird sample	GQ162793.1	67
A/duck/Korea/A14/2008	H5N2	10/04/2008	Duck	Domestic farm	GU086274.1	3
A/duck/Korea/A93/2008	H5N2	12/31/2008	Duck	Domestic farm	GU086275.1	3
A/wild bird/Korea/A81/2009	H5N2	04/06/2009	Wild bird	Wild bird sample	GU086277.1	3
A/aquatic bird/Korea/w54/2005	H5N2	10/31/2005	Wild bird	Wild bird sample	GU361387.1	38
A/aquatic bird/Korea/w74/2005	H5N2	10/31/2005	Wild bird	Wild bird sample	GU361388.1	38
A/aquatic bird/Korea/w79/2005	H5N2	11/30/2005	Wild bird	Wild bird sample	GU361389.1	38
A/aquatic bird/Korea/w81/2005	H5N2	11/30/2005	Wild bird	Wild bird sample	GU361390.1	38
A/aquatic bird/Korea/w161/2007	H5N2	12/31/2006	Wild bird	Wild bird sample	GU361398.1	38
A/aquatic bird/Korea/w163/2007	H5N2	12/31/2006	Wild bird	Wild bird sample	GU361399.1	38
A/aquatic bird/Korea/w164/2007	H5N2	12/31/2006	Wild bird	Wild bird sample	GU361400.1	38
A/aquatic bird/Korea/w191/2007	H5N2	09/30/2007	Wild bird	Wild bird sample	GU361401.1	38
A/aquatic bird/Korea/w200/2007	H5N2	10/31/2007	Wild bird	Wild bird sample	GU361404.1	38
A/aquatic bird/Korea/w204/2007	H5N2	10/31/2007	Wild bird	Wild bird sample	GU361406.1	38
A/aquatic bird/Korea/w205/2007	H5N2	10/31/2007	Wild bird	Wild bird sample	GU361407.1	38
A/aquatic bird/Korea/w206/2007	H5N2	10/31/2007	Wild bird	Wild bird sample	GU361408.1	38
A/aquatic bird/Korea/w222/2007	H5N2	10/31/2007	Wild bird	Wild bird sample	GU361415.1	38
A/aquatic bird/Korea/w230/2007	H5N2	10/31/2007	Wild bird	Wild bird sample	GU361417.1	38
A/aquatic bird/Korea/w231/2007	H5N2	10/31/2007	Wild bird	Wild bird sample	GU361418.1	38
A/aquatic bird/Korea/w234/2007	H5N2	10/31/2007	Wild bird	Wild bird sample	GU361419.1	38
A/aquatic bird/Korea/MA81/2007	H5N2	11/30/2006	Wild bird	Wild bird sample	HQ913049.1	51
A/aquatic bird/Korea/MA81K/2007	H5N2	11/30/2006	Wild bird	Wild bird sample	HQ913050.1	51
A/duck/Taiwan/DV1236/2009	H5N2	01/09/2009	Wild bird	Wild bird sample	KC785066.1	73
A/aquatic bird/Korea/CN2/2009	H5N2	11/19/2009	Wild bird	Wild bird sample	KY584072.1	81
A/migratory duck/Hong Kong/MP206/2004(A/migratory duck/Hong Kong/MP206/2004)	H5N3	Sampled	Wild bird	Wild bird sample	EF597476.1	16
A/aquatic bird/Korea/w16/2005(A/aquatic bird/Korea/w16/2005)	H5N3	09/30/2005	Wild bird	Wild bird sample	GU361386.1	38
A/duck/Guizhou/1426/2006	H6N1	03/01/2006	Duck	Live poultry market	CY109295.1	22
A/mallard/Korea/L08 8/2008	H6N1	08/31/2008	Wild bird	Wild bird sample	GQ414791.1	21
A/spot billed duck/Korea/534/2008	H6N1	08/31/2008	Wild bird	Wild bird sample	GQ414792.1	21
A/spot billed duck/Korea/545/2008	H6N1	08/31/2008	Wild bird	Wild bird sample	GQ414793.1	21
A/spot billed duck/Korea/540/2008	H6N1	08/31/2008	Wild bird	Wild bird sample	GQ414794.1	21
A/spot billed duck/Korea/527/2008	H6N1	08/31/2008	Wild bird	Wild bird sample	GQ414795.1	21
A/spot billed duck/Korea/536/2008	H6N1	08/31/2008	Wild bird	Wild bird sample	GQ414797.1	21
A/spot billed duck/Korea/537/2008	H6N1	08/31/2008	Wild bird	Wild bird sample	GQ414798.1	21
A/spot billed duck/Korea/546/2008	H6N1	08/31/2008	Wild bird	Wild bird sample	GQ414799.1	21
A/duck/Hunan/177/2005	H6N1	Sampled	Duck	Live poultry market	HM145576.1	23
A/mallard/Jiangxi/10668/2005	H6N1	Sampled	Duck	Live poultry market	HM145578.1	23
A/mallard/Jiangxi/13228/2005	H6N1	Sampled	Duck	Live poultry market	HM145579.1	23
A/duck/Guangxi/1074/2006	H6N2	03/01/2006	Duck	Live poultry market	CY109223.1	22
A/duck/Korea/A105/2009	H6N2	04/01/2009	Duck	Domestic farm	GQ414775.1	21
A/duck/Korea/A121/2009	H6N2	04/01/2009	Duck	Domestic farm	GQ414776.1	21
A/duck/Korea/A39/2008	H6N2	10/01/2008	Duck	Domestic farm	GQ414777.1	21
A/duck/Korea/A65/2009	H6N2	03/01/2009	Duck	Domestic farm	GQ414778.1	21
A/duck/Korea/A20/2009	H6N2	03/01/2009	Duck	Domestic farm	GQ414779.1	21
A/duck/Korea/A50/2009	H6N2	03/01/2009	Duck	Domestic farm	GQ414780.1	21
A/duck/Korea/276 7/2008(A/duck/Korea/276-7/2008)	H6N2	05/01/2008	Duck	Live poultry market	GQ414781.1	21
A/duck/Korea/522 79/2008(A/duck/Korea/522-79/2008)	H6N2	05/01/2008	Duck	Live poultry market	GQ414782.1	21
A/duck/Korea/460 5/2008(A/duck/Korea/460-5/2008)	H6N2	04/30/2008	Duck	Live poultry market	GQ414784.1	21
A/duck/Korea/412 4/2008(A/duck/Korea/412-4/2008)	H6N2	05/01/2008	Duck	Domestic farm	GQ414785.1	21
A/spot billed duck/Korea/619/2008	H6N2	09/30/2008	Wild bird	Wild bird sample	GQ414790.1	21
A/duck/Hunan/491/2005	H6N2	Sampled	Duck	Live poultry market	HM145697.1	23
A/mallard/Jiangxi/12147/2005	H6N2	Sampled	Duck	Live poultry market	HM145700.1	23
A/duck/Fujian/12035/2005	H6N6	Sampled	Duck	Live poultry market	HM145732.1	23
A/chicken/Hunan/S4495/2010	H6N6	12/10/2010	Chicken	Live poultry market	KJ200716.1	77
A/spot billed duck/Korea/528/2008	H6N8	08/31/2008	Wild bird	Wild bird sample	GQ414796.1	21
A/mandarin duck/Korea/468/2011	H7N3	12/31/2010	Wild bird	Wild bird sample	JN244117.1	26
A/environment/Korea/W266/2007	H7N4	12/29/2007	Wild bird	Wild bird sample	KX297857.1	25
A/environment/Korea/W267/2007	H7N4	12/29/2007	Wild bird	Wild bird sample	KX297858.1	25
A/duck/Korea/A117/10	H7N6	10/31/2010	Duck	Domestic farm	JN244119.1	26
A/wild duck/Korea/CSM27 12/2009	H7N6	01/31/2009	Wild bird	Wild bird sample	KC609824.1	27
A/duck/Yunnan/87/2007	H7N6	Sampled	Wild bird	Wild bird sample	KF260774.1	58
A/chicken/Germany/R28/03	H7N7	Sampled	Wild bird	Wild bird sample	AJ620347.1	47
A/mallard/Sweden/1689/2002	H7N7	12/15/2002	Wild bird	Wild bird sample	CY184535.1	62
A/magpie/Korea/YJD174/2007	H7N7	11/30/2007	Wild bird	Wild bird sample	FJ750861.1	51
A/mallard/Korea/GH170/2007	H7N7	11/30/2007	Wild bird	Wild bird sample	FJ750871.1	51
A/mallard/Korea/GH171/2007	H7N7	11/30/2007	Wild bird	Wild bird sample	FJ959093.1	51
A/wild bird/Korea/A72/2010	H7N7	03/31/2010	Wild bird	Wild bird sample	JN244116.1	26
A/mallard/Korea/1242/2010 (A/mallard/Korea/822/2010(H7N7))	H7N7	10/31/2010	Wild bird	Wild bird sample	JN244121.1	26
A/wild duck/Korea/MHC40 28/2010	H7N7	02/28/2010	Wild bird	Wild bird sample	KC609830.1	27
A/environment/Korea/W136/2006	H7N7	12/12/2006	Wild bird	Wild bird sample	KX297850.1	25
A/environment/Korea/W143/2006	H7N7	12/12/2006	Wild bird	Wild bird sample	KX297851.1	25
A/environment/Korea/W169/2007	H7N7	01/09/2007	Others	Wild bird sample	KX297855.1	25
A/duck/Korea/GJ56/2007	H7N8	11/01/2007	Duck	Domestic farm	KC609817.1	27
A/wild duck/Jiangxi/9157/2005	H7N8	Sampled	Wild bird	Wild bird sample	KF260785.1	58
A/wild bird/Korea/A9/2011	H7N9	01/31/2011	Wild bird	Wild bird sample	JN244118.1	26
A/wild duck/Korea/SH20 27/2008	H7N9	11/30/2008	Wild bird	Wild bird sample	KC609823.1	27
A/duck/Jiangxi/3257/2009	H7N9	Sampled	Duck	Domestic farm	KF260768.1	58
A/duck/Jiangxi/3292/2009	H7N9	Sampled	Duck	Domestic farm	KF260777.1	58
A/Chicken/Korea/38349 P96323/96(A/Chicken/Korea/38349-p96323/96)	H9N2	Sampled	Chicken	Domestic farm	AF156439.1	1
A/Chicken/Korea/25232 006/96(A/Chicken/Korea/25232-96006/96)	H9N2	Sampled	Chicken	Domestic farm	AF156440.1	1
A/chicken/Korea/99029/99	H9N2	Sampled	Chicken	Domestic farm	AF508648.1	8
A/Chicken/Shanghai/F/98	H9N2	Sampled	Chicken	Domestic farm	AY253750.1	48
A/chicken/Korea/S1/2003	H9N2	07/01/2003	Chicken	Live poultry market	AY800240.1	8
A/silky chicken/Korea/S3/03(A/silky chicken/Korea/S3/03)	H9N2	Sampled	Chicken	Live poultry market	AY862710.1	1
A/chicken/Korea/S5/03	H9N2	Sampled	Chicken	Live poultry market	AY862712.1	1
A/chicken/Korea/S12/03	H9N2	Sampled	Chicken	Live poultry market	AY862713.1	1
A/duck/Korea/S13/03	H9N2	Sampled	Duck	Live poultry market	AY862714.1	1
A/dove/Korea/S14/03	H9N2	Sampled	Others	Live poultry market	AY862715.1	1
A/chicken/Korea/S15/03	H9N2	Sampled	Chicken	Live poultry market	AY862716.1	1
A/chicken/Korea/S16/03	H9N2	Sampled	Chicken	Live poultry market	AY862717.1	1
A/chicken/Korea/S21/2004	H9N2	Sampled	Chicken	Live poultry market	EU662960.1	8
A/chicken/Korea/MS96/1996(A/chicken/Korea/MS96-CE6/1996)	H9N2	Sampled	Chicken	Domestic farm	GU053193.1	7
A/chicken/Korea/AI 96004/1996(A/chicken/Korea/AI-96004/1996)	H9N2	Sampled	Chicken	Domestic farm	GU053200.1	7
A/chicken/Korea/A146/2009	H9N2	04/28/2009	Chicken	Live poultry market	GU086271.1	3
A/chicken/Korea/A170/2009	H9N2	06/04/2009	Chicken	Live poultry market	GU086272.1	3
A/duck/Korea/A174/2009	H9N2	06/19/2009	Duck	Domestic farm	GU086273.1	3
A/duck/Korea/CBU08107/2008	H9N2	10/01/2008	Duck	Domestic farm	HQ221622.1	4
A/chicken/Korea/HC09/2009	H9N2	12/31/2008	Chicken	Backyard farm	HQ221624.1	4
A/chicken/Korea/SH0902/2009	H9N2	12/31/2008	Chicken	Slaughter house	HQ221625.1	4
A/chicken/Korea/SH0906/2009	H9N2	03/31/2009	Chicken	Slaughter house	HQ221629.1	4
A/chicken/Korea/SH0907/2009	H9N2	04/30/2009	Chicken	Slaughter house	HQ221630.1	4
A/duck/Korea/SH0908/2009	H9N2	04/30/2009	Duck	Slaughter house	HQ221631.1	4
A/duck/Korea/SH0909/2009	H9N2	04/30/2009	Duck	Slaughter house	HQ221632.1	4
A/chicken/Korea/SH0910/2009	H9N2	04/30/2009	Chicken	Slaughter house	HQ221633.1	4
A/chicken/Korea/SH0911/2009	H9N2	07/31/2009	Chicken	Slaughter house	HQ221634.1	4
A/duck/Korea/SH0912/2009	H9N2	07/31/2009	Duck	Slaughter house	HQ221635.1	4
A/chicken/Korea/SH0913/2009	H9N2	11/30/2009	Chicken	Slaughter house	HQ221636.1	4
A/wild duck/SH17 1/2008	H2N3	11/30/2008	Wild bird	Wild bird sample	KC899708.1	Not found
A/chicken/Korea/SH0914/2009	H9N2	08/31/2009	Chicken	Slaughter house	HQ221637.1	4
A/wild duck/SH38 28/2010	H2N3(H2N8)	02/28/2010	Wild bird	Wild bird sample	KC899711.1	Not found
A/duck/Korea/SH0915/2009	H9N2	10/31/2009	Duck	Slaughter house	HQ221638.1	4
A/chicken/Korea/HC0410/2009	H9N2	10/31/2009	Chicken	Backyard farm	HQ221639.1	4
A/wild duck/SH38 60/2010	H2N3(H2N8)	02/28/2010	Wild bird	Wild bird sample	KC899714.1	Not found
A/chicken/Korea/116/2004(A/chicken/Korea/04116/2004)	H9N2	03/31/2004	Chicken	Domestic farm	HQ913045.1	2
A/Korean native chicken/Korea/K040110/2010(A/Korean native chicken/Korea/K040110/2010)	H9N2	03/22/2010	Chicken	Live poultry market	JF917100.1	10
A/chicken/Korea/895/2005	H9N2	10/28/2005	Chicken	Domestic farm	JN543646.1	6
A/chicken/Korea/50/2006	H9N2	01/17/2006	Chicken	Domestic farm	JN543647.1	6
A/chicken/Korea/69/2006	H9N2	01/19/2006	Chicken	Domestic farm	JN543648.1	6
A/chicken/Korea/162/2006	H9N2	02/10/2006	Chicken	Domestic farm	JN543649.1	6
A/chicken/Korea/168/2006	H9N2	02/13/2006	Chicken	Domestic farm	JN543650.1	6
A/chicken/Korea/196/2006	H9N2	02/17/2006	Chicken	Domestic farm	JN543651.1	6
A/chicken/Korea/580/2006	H9N2	04/27/2006	Chicken	Domestic farm	JN543652.1	6
A/chicken/Korea/711/2006	H9N2	05/10/2006	Chicken	Domestic farm	JN543653.1	6
A/chicken/Korea/801/2006	H9N2	05/23/2006	Chicken	Domestic farm	JN543654.1	6
A/chicken/Korea/831/2006	H9N2	05/25/2006	Chicken	Domestic farm	JN543655.1	6
A/chicken/Korea/845/2006	H9N2	05/26/2006	Chicken	Domestic farm	JN543656.1	6
A/chicken/Korea/865/2006	H9N2	05/29/2006	Chicken	Domestic farm	JN543657.1	6
A/chicken/Korea/2128/2006	H9N2	11/22/2006	Chicken	Domestic farm	JN543658.1	6
A/chicken/Korea/2203/2006	H9N2	12/08/2006	Chicken	Domestic farm	JN543659.1	6
A/chicken/Korea/2304/2006	H9N2	12/27/2006	Chicken	Domestic farm	JN543660.1	6
A/chicken/Korea/97/2007	H9N2	01/16/2007	Chicken	Domestic farm	JN543661.1	6
A/chicken/Korea/121/2007	H9N2	01/22/2007	Chicken	Domestic farm	JN543662.1	6
A/chicken/Korea/408/2007	H9N2	02/27/2007	Chicken	Domestic farm	JN543663.1	6
A/chicken/Korea/575/2007	H9N2	03/15/2007	Chicken	Domestic farm	JN543664.1	6
A/chicken/Korea/801/2007	H9N2	04/10/2007	Chicken	Domestic farm	JN543665.1	6
A/chicken/Korea/1738/2007	H9N2	08/06/2007	Chicken	Domestic farm	JN543666.1	6
A/chicken/Korea/333/2008	H9N2	02/18/2008	Chicken	Domestic farm	JN543667.1	6
A/duck/Korea/KNUDPJ09/2009	H9N2	04/30/2009	Duck	Live poultry market	JN852786.1	9
A/chicken/Korea/KNUSWR09/2009	H9N2	03/31/2009	Chicken	Live poultry market	JN852802.1	13
A/chicken/Korea/KNUWSJ09/2009	H9N2	04/30/2009	Chicken	Live poultry market	JN852810.1	13
A/chicken/Korea/01310/2001	H9N2	Sampled	Chicken	Domestic farm	JX094853.1	15
A/duck/Hong Kong/Y439/1997	H9N2	Sampled	Duck	Live poultry market	KF188262.1	75
A/bean goose/Korea/220/2011	H9N2	10/11/2011	Wild bird	Wild bird sample	KJ013294.1	76
A/mandarin duck/Korea/K12 256/2012	H9N2	11/09/2012	Wild bird	Wild bird sample	KR234073.1	50
A/wild waterfowl/Korea/7/2010	H9N2	12/07/2010	Wild bird	Wild bird sample	KY776425.1	11
A/chicken/Korea/GS 3P/2005(A/chicken/Korea/GS-3P/2005)	H9N2	12/17/2005	Chicken	Domestic farm	KY785726.1	11
A/chicken/Korea/SL 4P/2002(A/chicken/Korea/SL-4P/2002)	H9N2	12/07/2002	Chicken	Domestic farm	KY785734.1	11
A/chicken/Korea/YS3 4P/2002(A/chicken/Korea/YS3-4P/2002)	H9N2	12/07/2002	Chicken	Domestic farm	KY785742.1	11
A/chicken/Korea/C9/2009	H9N2	12/17/2009	Chicken	Domestic farm	KY785757.1	11
A/chicken/Korea/C14/2009	H9N2	12/17/2009	Chicken	Live poultry market	KY785765.1	11
A/chicken/Korea/C15/2009	H9N2	12/17/2009	Chicken	Live poultry market	KY785773.1	11
A/chicken/Korea/C16/2009	H9N2	12/17/2009	Chicken	Domestic farm	KY785781.1	11
A/chicken/Korea/C21/2009	H9N2	12/17/2009	Chicken	Live poultry market	KY785788.1	11
A/chicken/Korea/C31/2009	H9N2	12/07/2009	Chicken	Live poultry market	KY785803.1	11
A/chicken/Korea/C36/2009	H9N2	12/07/2009	Chicken	Domestic farm	KY785811.1	11
A/chicken/Korea/C41/2009	H9N2	12/07/2009	Chicken	Live poultry market	KY785827.1	11
A/chicken/Korea/C47/2009	H9N2	12/07/2009	Chicken	Domestic farm	KY785835.1	11
A/chicken/Korea/C51/2009	H9N2	12/07/2009	Chicken	Domestic farm	KY785843.1	11
A/chicken/Korea/C54/2009	H9N2	12/07/2009	Chicken	Domestic farm	KY785851.1	11
A/duck/Korea/D3/2009	H9N2	12/07/2009	Duck	Live poultry market	KY785859.1	11
A/duck/Korea/D26/2009	H9N2	12/07/2009	Duck	Domestic farm	KY785866.1	11
A/duck/Mongolia/116/2011	H3N8	08/27/2011	Wild bird	Wild bird sample	LC339792.1	Not found
A/duck/Mongolia/120/2011	H3N8	08/27/2011	Wild bird	Wild bird sample	LC339800.1	Not found
A/duck/Mongolia/121/2011	H10N7	09/03/2011	Wild bird	Wild bird sample	LC339808.1	Not found
A/duck/Mongolia/139/2010	H3N6	08/28/2010	Wild bird	Wild bird sample	LC339862.1	Not found
A/duck/Mongolia/144/2005	H3N8	09/17/2005	Wild bird	Wild bird sample	LC339870.1	Not found
A/korean native chicken/Korea/N12-034/2012	H3N2	12/11/2012	Chicken	Live poultry market	In the separate tab	This study
A/mallard/Korea/N06-1355/2006	H3N2	12/27/2006	Duck	Live poultry market	In the separate tab	This study
A/mallard/Korea/N07-0397/2007	H3N2	03/13/2007	Duck	Live poultry market	In the separate tab	This study
A/mallard/Korea/N07-0397-2/2007	H3N2	03/13/2007	Duck	Live poultry market	In the separate tab	This study
A/mallard/Korea/N12-032/2012	H3N2	11/27/2012	Duck	Live poultry market	In the separate tab	This study
A/mallard/Korea/N12-036/2012	H3N2	12/11/2012	Duck	Live poultry market	In the separate tab	This study
A/mallard/Korea/N13-011/2013	H3N2	01/23/2013	Duck	Live poultry market	In the separate tab	This study
A/pheasant/Korea/N13-010/2013	H3N2	01/23/2013	Others	Live poultry market	In the separate tab	This study
A/white peckin duck/Korea/N07-0078/2007	H3N2	01/17/2007	Duck	Live poultry market	In the separate tab	This study
A/white peckin duck/Korea/N07-0448/2007	H3N2	03/17/2007	Duck	Live poultry market	In the separate tab	This study
A/white peckin duck/Korea/N08-0183/2008	H3N2	02/01/2008	Duck	Live poultry market	In the separate tab	This study
A/white peckin duck/Korea/N12-015/2012	H3N2	05/23/2012	Duck	Live poultry market	In the separate tab	This study
A/white peckin duck/Korea/P09-368/2009	H3N2	10/28/2009	Duck	Live poultry market	In the separate tab	This study
A/white peckin duck/Korea/P09-373/2009	H3N2	10/31/2009	Duck	Live poultry market	In the separate tab	This study
A/white peckin duck/Korea/N07-1621/2007	H3N6	12/01/2007	Duck	Live poultry market	In the separate tab	This study
A/mallard/Korea/N07-0189/2007	H3N8	02/08/2007	Duck	Live poultry market	In the separate tab	This study
A/mallard/Korea/N07-1622/2007	H3N8	12/01/2007	Duck	Live poultry market	In the separate tab	This study
A/white peckin duck/Korea/N07-0182/2007	H3N8	02/07/2007	Duck	Live poultry market	In the separate tab	This study
A/mallard/Korea/N07-189/2007	H3N9	02/08/2007	Duck	Live poultry market	In the separate tab	This study
A/korean native chicken/Korea/P09-386/2009	H6N2	11/04/2009	Chicken	Live poultry market	In the separate tab	This study
A/mallard/Korea/N07-1674-1/2007	H6N2	12/15/2007	Duck	Live poultry market	In the separate tab	This study
A/white peckin duck/Korea/N07-0399/2007	H6N2	03/13/2007	Duck	Live poultry market	In the separate tab	This study
A/broiler/Korea/N07-0242/2007	H9N2	02/13/2007	Chicken	Live poultry market	In the separate tab	This study
A/broiler/Korea/N07-0371/2007	H9N2	03/09/2007	Chicken	Live poultry market	In the separate tab	This study
A/environment sample/Korea/N13-008/2013	H9N2	01/03/2013	Others	Live poultry market	In the separate tab	This study
A/guniea fowl/Korea/N06-1259/2006	H9N2	12/03/2006	Chicken	Live poultry market	In the separate tab	This study
A/korean native chicken/Korea/N07-0267/2007	H9N2	02/21/2007	Chicken	Live poultry market	In the separate tab	This study
A/korean native chicken/Korea/N07-0341/2007	H9N2	03/06/2007	Chicken	Live poultry market	In the separate tab	This study
A/korean native chicken/Korea/N07-0372/2007	H9N2	03/09/2007	Chicken	Live poultry market	In the separate tab	This study
A/korean native chicken/Korea/N07-0398/2007	H9N2	03/13/2007	Chicken	Live poultry market	In the separate tab	This study
A/korean native chicken/Korea/N07-0447/2007	H9N2	03/17/2007	Chicken	Live poultry market	In the separate tab	This study
A/korean native chicken/Korea/N07-0618/2007	H9N2	04/19/2007	Chicken	Live poultry market	In the separate tab	This study
A/korean native chicken/Korea/N07-1242/2007	H9N2	08/27/2007	Chicken	Live poultry market	In the separate tab	This study
A/korean native chicken/Korea/N07-1627/2007	H9N2	12/03/2007	Chicken	Live poultry market	In the separate tab	This study
A/korean native chicken/Korea/N07-190/2007	H9N2	02/08/2007	Chicken	Live poultry market	In the separate tab	This study
A/korean native chicken/Korea/N08-0438/2008	H9N2	04/04/2008	Chicken	Live poultry market	In the separate tab	This study
A/korean native chicken/Korea/N08-0585/2008	H9N2	12/19/2008	Chicken	Live poultry market	In the separate tab	This study
A/korean native chicken/Korea/N11-086/2011	H9N2	09/19/2011	Chicken	Live poultry market	In the separate tab	This study
A/korean native chicken/Korea/N12-004/2012	H9N2	03/19/2012	Chicken	Live poultry market	In the separate tab	This study
A/korean native chicken/Korea/N12-012/2012	H9N2	05/11/2012	Chicken	Live poultry market	In the separate tab	This study
A/korean native chicken/Korea/N12-014/2012	H9N2	05/23/2012	Chicken	Live poultry market	In the separate tab	This study
A/korean native chicken/Korea/N13-023/2015	H9N2	06/30/2013	Chicken	Live poultry market	In the separate tab	This study
A/korean native chicken/Korea/N15-001/2015	H9N2	07/25/2015	Chicken	Live poultry market	In the separate tab	This study
A/korean native chicken/Korea/N16-005/2016	H9N2	11/25/2016	Chicken	Live poultry market	In the separate tab	This study
A/korean native chicken/Korea/P09-127/2009	H9N2	04/02/2009	Chicken	Live poultry market	In the separate tab	This study
A/korean native chicken/Korea/P09-129/2009	H9N2	04/02/2009	Chicken	Live poultry market	In the separate tab	This study
A/korean native chicken/Korea/P09-234/2009	H9N2	05/07/2009	Chicken	Live poultry market	In the separate tab	This study
A/korean native chicken/Korea/P09-239/2009	H9N2	05/07/2009	Chicken	Live poultry market	In the separate tab	This study
A/korean native chicken/Korea/P09-261/2009	H9N2	05/07/2009	Chicken	Live poultry market	In the separate tab	This study
A/korean native chicken/Korea/P09-366/2009	H9N2	10/28/2009	Chicken	Live poultry market	In the separate tab	This study
A/korean native chicken/Korea/P09-370/2009	H9N2	10/28/2009	Chicken	Live poultry market	In the separate tab	This study
A/korean native chicken/Korea/P09-376/2009	H9N2	10/31/2009	Chicken	Live poultry market	In the separate tab	This study
A/korean native chicken/Korea/P09-378/2009	H9N2	10/31/2009	Chicken	Live poultry market	In the separate tab	This study
A/korean native chicken/Korea/P09-390/2009	H9N2	11/04/2009	Chicken	Live poultry market	In the separate tab	This study
A/korean native chicken/Korea/P09-427/2009	H9N2	11/10/2009	Chicken	Live poultry market	In the separate tab	This study
A/korean native chicken/Korea/P09-91/2009	H9N2	04/02/2009	Chicken	Live poultry market	In the separate tab	This study
A/korean native chicken/Korea/P09-92/2010	H9N2	10/30/2010	Chicken	Live poultry market	In the separate tab	This study
A/mallard/Korea/N07-0077/2007	H9N2	01/17/2007	Duck	Live poultry market	In the separate tab	This study
A/mallard/Korea/N07-1243/2007	H9N2	08/27/2007	Duck	Live poultry market	In the separate tab	This study
A/mallard/Korea/N10-140/2010	H9N2	12/14/2010	Duck	Live poultry market	In the separate tab	This study
A/mallard/Korea/N11-087/2011	H9N2	09/19/2011	Duck	Live poultry market	In the separate tab	This study
A/old layer/Korea/N07-0076/2007	H9N2	01/17/2007	Chicken	Live poultry market	In the separate tab	This study
A/old layer/Korea/N08-0414/2008	H9N2	04/03/2008	Chicken	Live poultry market	In the separate tab	This study
A/pheasant/Korea/N08-0180/2008	H9N2	02/01/2008	Others	Live poultry market	In the separate tab	This study
A/pheasant/Korea/N09-001/2009	H9N2	01/19/2009	Others	Live poultry market	In the separate tab	This study
A/pheasant/Korea/N09-064/2009	H9N2	04/30/2009	Others	Live poultry market	In the separate tab	This study
A/pheasant/Korea/N09-159/2009	H9N2	12/30/2009	Others	Live poultry market	In the separate tab	This study
A/pheasant/Korea/N12-030/2012	H9N2	11/07/2012	Others	Live poultry market	In the separate tab	This study
A/silkie chicken/Korea/N06-1260/2006	H9N2	12/03/2006	Chicken	Live poultry market	In the separate tab	This study
A/silkie chicken/Korea/N07-0080/2007	H9N2	01/17/2007	Chicken	Live poultry market	In the separate tab	This study
A/silkie chicken/Korea/N07-0342/2007	H9N2	03/06/2007	Chicken	Live poultry market	In the separate tab	This study
A/silkie chicken/Korea/N07-0446/2007	H9N2	03/17/2007	Chicken	Live poultry market	In the separate tab	This study
A/silkie chicken/Korea/N07-1194/2007	H9N2	08/23/2007	Chicken	Live poultry market	In the separate tab	This study
A/silkie chicken/Korea/N08-0179/2008	H9N2	02/01/2008	Chicken	Live poultry market	In the separate tab	This study
A/silkie chicken/Korea/N08-0190/2008	H9N2	02/04/2008	Chicken	Live poultry market	In the separate tab	This study
A/white peckin duck/Korea/N06-1258/2006	H9N2	12/03/2006	Duck	Live poultry market	In the separate tab	This study
A/white peckin duck/Korea/N06-1354/2006	H9N2	12/03/2006	Duck	Live poultry market	In the separate tab	This study
A/white peckin duck/Korea/N07-0186/2007	H9N2	02/08/2007	Duck	Live poultry market	In the separate tab	This study
A/white peckin duck/Korea/N07-1244/2007	H9N2	08/27/2007	Duck	Live poultry market	In the separate tab	This study
A/white peckin duck/Korea/N07-1673/2007	H9N2	12/15/2007	Duck	Live poultry market	In the separate tab	This study
A/white peckin duck/Korea/N08-0439/2008	H9N2	04/04/2008	Duck	Live poultry market	In the separate tab	This study
A/white peckin duck/Korea/N09-002/2009	H9N2	01/19/2009	Duck	Live poultry market	In the separate tab	This study
A/white peckin duck/Korea/N09-062/2009	H9N2	04/30/2009	Duck	Live poultry market	In the separate tab	This study
A/white peckin duck/Korea/N09-114/2009	H9N2	08/31/2009	Duck	Live poultry market	In the separate tab	This study
A/white peckin duck/Korea/N09-127/2009	H9N2	10/09/2009	Duck	Live poultry market	In the separate tab	This study
A/white peckin duck/Korea/N09-160/2009	H9N2	12/30/2009	Duck	Live poultry market	In the separate tab	This study
A/white peckin duck/Korea/N10-146/2010	H9N2	12/30/2010	Duck	Live poultry market	In the separate tab	This study
A/white peckin duck/Korea/N12-005/2012	H9N2	03/19/2012	Duck	Live poultry market	In the separate tab	This study
A/white peckin duck/Korea/N12-008/2012	H9N2	04/12/2012	Duck	Live poultry market	In the separate tab	This study
A/white peckin duck/Korea/N12-013/2012	H9N2	05/11/2012	Duck	Live poultry market	In the separate tab	This study
A/white peckin duck/Korea/N13-020/2013	H9N2	03/14/2013	Duck	Live poultry market	In the separate tab	This study
A/white peckin duck/Korea/P09-389/2009	H9N2	11/04/2009	Duck	Live poultry market	In the separate tab	This study
A/Korean native chicken/Korea/P09-64/2010	H9N2	10/16/2010	Chicken	Live poultry market	In the separate tab	Not found
A/quail/Korea/N09-003/2009	H9N2	01/19/2009	Others	Live poultry market	In the separate tab	Not found

## Sheet: PB1
Strain	Subtype	Date isolation	Host	Isolated location	Accession no.	Reference #
A/duck/Hokkaido/W90/2007	H10N7	09/27/2007	Wild bird	Wild bird sample	LC121482.1	84
A/mallard/Sanjiang/390/2007	H1N1	10/01/2007	Wild bird	Wild bird sample	CY077074.1	82
A/duck/Korea/U11/2007	H1N2	04/01/2007	Duck	Domestic farm	HQ014830.1	40
A/duck/Korea/U11 1/2007	H1N2	05/01/2007	Duck	Domestic farm	KJ764777.1	39
A/wild duck/Korea/SH14/2006	H1N3	01/01/2006	Wild bird	Wild bird sample	HQ014790.1	40
A/wild duck/Korea/PJ25/2006	H1N3	02/01/2006	Wild bird	Wild bird sample	HQ014798.1	40
A/wild duck/Korea/SH29/2006	H1N3	02/01/2006	Wild bird	Wild bird sample	HQ014806.1	40
A/duck/Korea/U14/2007	H1N3	05/01/2007	Duck	Domestic farm	HQ014838.1	40
A/duck/Hokkaido/W259/2005	H2N5	11/11/2005	Wild bird	Wild bird sample	LC339657.1	42
A/duck/Korea/GJ74/2007	H3N1	11/29/2007	Duck	Live poultry market	JN087230.1	17
A/pekin duck/Korea/LBM1354/2006	H3N2	12/01/2006	Duck	Live poultry market	GU122121.1	36
A/mallard duck/Korea/LBM397/2007	H3N2	03/01/2007	Duck	Live poultry market	GU122122.1	36
A/pekin duck/Korea/LBM176/2008	H3N2	02/01/2008	Duck	Live poultry market	GU122123.1	36
A/pekin duck/Korea/LBM78/2007	H3N2	01/01/2007	Duck	Live poultry market	GU122125.1	36
A/duck/Korea/KJ/2003	H3N2	12/21/2003	Duck	Domestic farm	JN087018.1	17
A/duck/Korea/JS49/2004	H3N2	12/05/2004	Duck	Domestic farm	JN087086.1	17
A/duck/Korea/JS53/2004	H3N2	12/05/2004	Duck	Domestic farm	JN087094.1	17
A/duck/Korea/U4 1/2007	H3N2	05/01/2007	Duck	Domestic farm	JN087134.1	17
A/duck/Korea/U12/2007	H3N2	05/10/2007	Duck	Domestic farm	JN087166.1	17
A/duck/Korea/U14 1/2007	H3N2	05/15/2007	Duck	Domestic farm	JN087174.1	17
A/duck/Korea/GJ107/2007	H3N2	12/10/2007	Duck	Domestic farm	JN087286.1	17
A/duck/Korea/GJ108/2007	H3N2	12/10/2007	Duck	Domestic farm	JN087294.1	17
A/duck/Korea/JJ72/2007	H3N6	11/29/2007	Duck	Domestic farm	JN087222.1	17
A/pekin duck/Korea/LBM182/2007	H3N8	02/01/2007	Duck	Live poultry market	GU122128.1	36
A/pekin duck/Korea/LBM377/2007	H3N8	03/01/2007	Duck	Live poultry market	GU122129.1	36
A/duck/Korea/U2 5/2007	H3N8	05/01/2007	Duck	Domestic farm	JN087126.1	17
A/duck/Korea/U8 1/2007	H3N8	05/05/2007	Duck	Domestic farm	JN087150.1	17
A/duck/Korea/GJ79/2007	H3N8	11/29/2007	Duck	Live poultry market	JN087246.1	17
A/duck/Korea/GJ80/2007	H3N8	11/29/2007	Duck	Live poultry market	JN087254.1	17
A/duck/Korea/GJ82/2007	H3N8	11/29/2007	Duck	Live poultry market	JN087262.1	17
A/duck/Korea/GJ87/2007	H3N8	11/29/2007	Duck	Live poultry market	JN087270.1	17
A/environment/Korea/SH12 8/2008	H3N8	11/03/2008	Wild bird	Wild bird sample	JN087318.1	17
A/wild bird/Korea/GS26/2006	H4N6	02/01/2006	Wild bird	Wild bird sample	JX454735.1	55
A/duck/Korea/A14/2008	H5N2	10/04/2008	Duck	Domestic farm	GU086267.1	3
A/aquatic bird/Korea/w113/2006	H5N2	11/01/2006	Wild bird	Wild bird sample	GU361310.1	38
A/aquatic bird/Korea/w114/2006	H5N2	11/01/2006	Wild bird	Wild bird sample	GU361311.1	38
A/aquatic bird/Korea/w120/2006	H5N2	11/01/2006	Wild bird	Wild bird sample	GU361312.1	38
A/aquatic bird/Korea/w121/2006	H5N2	11/01/2006	Wild bird	Wild bird sample	GU361313.1	38
A/aquatic bird/Korea/w125/2006	H5N2	11/01/2006	Wild bird	Wild bird sample	GU361314.1	38
A/aquatic bird/Korea/w164/2007	H5N2	01/01/2007	Wild bird	Wild bird sample	GU361318.1	38
A/aquatic bird/Korea/w204/2007	H5N2	11/01/2007	Wild bird	Wild bird sample	GU361324.1	38
A/aquatic bird/Korea/w206/2007	H5N2	11/01/2007	Wild bird	Wild bird sample	GU361326.1	38
A/aquatic bird/Korea/w208/2007	H5N2	11/01/2007	Wild bird	Wild bird sample	GU361327.1	38
A/aquatic bird/Korea/w231/2007	H5N2	11/01/2007	Wild bird	Wild bird sample	GU361336.1	38
A/aquatic bird/Korea/w234/2007	H5N2	11/01/2007	Wild bird	Wild bird sample	GU361337.1	38
A/aquatic bird/Korea/w235/2007	H5N2	11/01/2007	Wild bird	Wild bird sample	GU361338.1	38
A/aquatic bird/Korea/w236/2007	H5N2	11/01/2007	Wild bird	Wild bird sample	GU361339.1	38
A/aquatic bird/Korea/w344/2008	H5N2	11/01/2008	Wild bird	Wild bird sample	GU361341.1	38
A/mallard/Jiangxi/10071/2005	H6N1	Sampled	Wild bird	Wild bird sample	HM145408.1	23
A/duck/Guangxi/1074/2006	H6N2	03/01/2006	Duck	Live poultry market	CY109224.1	22
A/duck/Korea/A105/2009	H6N2	04/01/2009	Duck	Domestic farm	GQ414800.1	21
A/duck/Korea/A121/2009	H6N2	04/01/2009	Duck	Domestic farm	GQ414801.1	21
A/duck/Korea/A20/2009	H6N2	03/01/2009	Duck	Domestic farm	GQ414802.1	21
A/duck/Korea/A50/2009	H6N2	03/01/2009	Duck	Domestic farm	GQ414803.1	21
A/duck/Korea/A56/2009	H6N2	03/01/2009	Duck	Domestic farm	GQ414804.1	21
A/duck/Korea/A65/2009	H6N2	03/01/2009	Duck	Domestic farm	GQ414805.1	21
A/duck/Korea/A39/2008	H6N2	10/01/2008	Duck	Domestic farm	GQ414806.1	21
A/duck/Korea/276 7/2008	H6N2	05/01/2008	Duck	Live poultry market	GQ414807.1	21
A/duck/Korea/522 79/2008	H6N2	05/01/2008	Duck	Live poultry market	GQ414808.1	21
A/duck/Korea/A127/2009	H6N2	04/01/2009	Duck	Domestic farm	GQ414809.1	21
A/duck/Korea/460 5/2008	H6N2	04/30/2008	Duck	Live poultry market	GQ414810.1	21
A/spot billed duck/Korea/619/2008	H6N2	10/01/2008	Wild bird	Wild bird sample	GQ414820.1	21
A/pekin duck/Korea/LBM399/2007	H6N2	03/01/2007	Duck	Live poultry market	GU122132.1	36
A/avian/Japan/8KI0195/2008	H6N8	10/08/2008	Wild bird	Wild bird sample	CY079217.1	61
A/duck/Korea/BC10/2007	H7N3	03/01/2007	Duck	Domestic farm	KC609841.1	27
A/environment/Korea/W266/2007	H7N4	12/29/2007	Wild bird	Wild bird sample	KX297843.1	25
A/environment/Korea/W136/2006	H7N7	12/12/2006	Wild bird	Wild bird sample	KX297836.1	25
A/environment/Korea/W156/2006	H7N7	12/26/2006	Wild bird	Wild bird sample	KX297840.1	25
A/environment/Korea/W169/2007	H7N7	01/09/2007	Wild bird	Wild bird sample	KX297841.1	25
A/environment/Korea/W178/2007	H7N7	01/17/2007	Wild bird	Wild bird sample	KX297842.1	25
A/mallard/Korea/21 9/2008	H7N8	02/02/2008	Wild bird	Wild bird sample	JX444849.1	83
A/Chicken/Korea/38349 P96323/96	H9N2	Sampled	Chicken	Domestic farm	AF156425.1	1
A/Chicken/Korea/25232 006/96	H9N2	Sampled	Chicken	Domestic farm	AF156426.1	1
A/chicken/Korea/99029/99	H9N2	Sampled	Chicken	Domestic farm	AF508626.1	8
A/silky chicken/Korea/S3/03	H9N2	Sampled	Chicken	Live poultry market	AY862694.1	1
A/chicken/Korea/S5/03	H9N2	Sampled	Chicken	Live poultry market	AY862696.1	1
A/chicken/Korea/S12/03	H9N2	Sampled	Chicken	Live poultry market	AY862697.1	1
A/duck/Korea/S13/03	H9N2	Sampled	Duck	Live poultry market	AY862698.1	1
A/dove/Korea/S14/03	H9N2	Sampled	Others	Live poultry market	AY862699.1	1
A/chicken/Korea/S15/03	H9N2	Sampled	Chicken	Live poultry market	AY862700.1	1
A/chicken/Korea/S16/03	H9N2	Sampled	Chicken	Live poultry market	AY862701.1	1
A/chicken/Korea/S21/2004	H9N2	Sampled	Chicken	Live poultry market	EU662958.1	8
A/chicken/Korea/MS96/1996	H9N2	Sampled	Chicken	Domestic farm	GU053192.1	7
A/chicken/Korea/AI 96004/1996	H9N2	Sampled	Chicken	Domestic farm	GU053199.1	7
A/chicken/Korea/A146/2009	H9N2	04/28/2009	Chicken	Live poultry market	GU086264.1	3
A/chicken/Korea/A170/2009	H9N2	06/04/2009	Chicken	Live poultry market	GU086265.1	3
A/duck/Korea/A174/2009	H9N2	Sampled	Duck	Domestic farm	GU086266.1	3
A/Korean native chicken/Korea/LBM341/2007	H9N2	03/01/2007	Chicken	Live poultry market	GU122116.1	36
A/silky fowl/Korea/LBM1632/2007	H9N2	12/01/2007	Chicken	Live poultry market	GU122117.1	36
A/Pekin duck/Korea/LBM186/2007	H9N2	02/01/2007	Duck	Live poultry market	GU122118.1	36
A/chicken/Korea/LBM76/2007	H9N2	01/01/2007	Chicken	Live poultry market	GU122119.1	36
A/Korean native chicken/Korea/LBM453/2008	H9N2	04/01/2008	Chicken	Live poultry market	GU122120.1	36
A/duck/Korea/CBU08107/2008	H9N2	10/01/2008	Duck	Domestic farm	HQ221694.1	4
A/chicken/Korea/SH0802/2008	H9N2	11/01/2008	Chicken	Slaughter house	HQ221695.1	4
A/chicken/Korea/HC09/2009	H9N2	12/31/2008	Chicken	Backyard farm	HQ221696.1	4
A/chicken/Korea/SH0902/2009	H9N2	01/01/2009	Chicken	Slaughter house	HQ221697.1	4
A/chicken/Korea/SH0903/2009	H9N2	03/01/2009	Chicken	Slaughter house	HQ221698.1	4
A/duck/Korea/SH0904/2009	H9N2	04/01/2009	Duck	Slaughter house	HQ221699.1	4
A/chicken/Korea/SH0906/2009	H9N2	04/01/2009	Chicken	Slaughter house	HQ221701.1	4
A/chicken/Korea/SH0910/2009	H9N2	04/30/2009	Chicken	Slaughter house	HQ221705.1	4
A/duck/Korea/SH0912/2009	H9N2	08/01/2009	Duck	Slaughter house	HQ221707.1	4
A/chicken/Korea/SH0914/2009	H9N2	09/01/2009	Chicken	Slaughter house	HQ221709.1	4
A/chicken/Korea/116/2004	H9N2	03/31/2004	Chicken	Domestic farm	HQ913052.1	2
A/Korean native chicken/Korea/K040110/2010	H9N2	03/22/2010	Chicken	Live poultry market	JF917101.1	10
A/chicken/Korea/895/2005	H9N2	10/28/2005	Chicken	Domestic farm	JN543624.1	6
A/chicken/Korea/50/2006	H9N2	01/17/2006	Chicken	Domestic farm	JN543625.1	6
A/chicken/Korea/69/2006	H9N2	01/19/2006	Chicken	Domestic farm	JN543626.1	6
A/chicken/Korea/162/2006	H9N2	02/10/2006	Chicken	Domestic farm	JN543627.1	6
A/chicken/Korea/168/2006	H9N2	02/13/2006	Chicken	Domestic farm	JN543628.1	6
A/chicken/Korea/196/2006	H9N2	02/17/2006	Chicken	Domestic farm	JN543629.1	6
A/chicken/Korea/580/2006	H9N2	04/27/2006	Chicken	Domestic farm	JN543630.1	6
A/chicken/Korea/711/2006	H9N2	05/10/2006	Chicken	Domestic farm	JN543631.1	6
A/chicken/Korea/801/2006	H9N2	05/23/2006	Chicken	Domestic farm	JN543632.1	6
A/chicken/Korea/831/2006	H9N2	05/25/2006	Chicken	Domestic farm	JN543633.1	6
A/chicken/Korea/845/2006	H9N2	05/26/2006	Chicken	Domestic farm	JN543634.1	6
A/chicken/Korea/865/2006	H9N2	05/29/2006	Chicken	Domestic farm	JN543635.1	6
A/chicken/Korea/2128/2006	H9N2	11/22/2006	Chicken	Domestic farm	JN543636.1	6
A/chicken/Korea/2203/2006	H9N2	12/08/2006	Chicken	Domestic farm	JN543637.1	6
A/chicken/Korea/2304/2006	H9N2	12/27/2006	Chicken	Domestic farm	JN543638.1	6
A/chicken/Korea/97/2007	H9N2	01/16/2007	Chicken	Domestic farm	JN543639.1	6
A/chicken/Korea/121/2007	H9N2	01/22/2007	Chicken	Domestic farm	JN543640.1	6
A/chicken/Korea/408/2007	H9N2	02/27/2007	Chicken	Domestic farm	JN543641.1	6
A/chicken/Korea/575/2007	H9N2	03/15/2007	Chicken	Domestic farm	JN543642.1	6
A/chicken/Korea/801/2007	H9N2	04/10/2007	Chicken	Domestic farm	JN543643.1	6
A/chicken/Korea/1738/2007	H9N2	08/06/2007	Chicken	Domestic farm	JN543644.1	6
A/chicken/Korea/333/2008	H9N2	02/18/2008	Chicken	Domestic farm	JN543645.1	6
A/duck/Korea/KNUDPJ09/2009	H9N2	05/01/2009	Duck	Live poultry market	JN852785.1	9
A/chicken/Korea/KNUSWR09/2009	H9N2	04/01/2009	Chicken	Live poultry market	JN852801.1	13
A/chicken/Korea/01310/2001	H9N2	Sampled	Chicken	Domestic farm	JX094854.1	15
A/chicken/Korea/GS 3P/2005	H9N2	12/17/2005	Chicken	Domestic farm	KY785727.1	11
A/chicken/Korea/SL 4P/2002	H9N2	12/07/2002	Chicken	Domestic farm	KY785735.1	11
A/chicken/Korea/YS3 4P/2002	H9N2	12/07/2002	Chicken	Domestic farm	KY785743.1	11
A/chicken/Korea/C9/2009	H9N2	12/17/2009	Chicken	Domestic farm	KY785758.1	11
A/chicken/Korea/C14/2009	H9N2	12/17/2009	Chicken	Live poultry market	KY785766.1	11
A/chicken/Korea/C21/2009	H9N2	12/17/2009	Chicken	Live poultry market	KY785789.1	11
A/chicken/Korea/C31/2009	H9N2	12/07/2009	Chicken	Live poultry market	KY785804.1	11
A/chicken/Korea/C36/2009	H9N2	12/07/2009	Chicken	Domestic farm	KY785812.1	11
A/chicken/Korea/C40/2009	H9N2	12/07/2009	Chicken	Live poultry market	KY785820.1	11
A/chicken/Korea/C41/2009	H9N2	12/07/2009	Chicken	Live poultry market	KY785828.1	11
A/chicken/Korea/C47/2009	H9N2	12/07/2009	Chicken	Domestic farm	KY785836.1	11
A/chicken/Korea/C51/2009	H9N2	12/07/2009	Chicken	Domestic farm	KY785844.1	11
A/chicken/Korea/C54/2009	H9N2	12/07/2009	Chicken	Domestic farm	KY785852.1	11
A/duck/Korea/D26/2009	H9N2	12/07/2009	Duck	Domestic farm	KY785867.1	11
A/chicken/Korea/04164/2004	H9N8	06/01/2004	Chicken	Domestic farm	HQ913053.1	2
A/Broiler/Korea/N07-0242/2007	H9N2	02/13/2007	Chicken	Live poultry market	In the separate tab	This study
A/Broiler/Korea/N07-0371/2007	H9N2	03/09/2007	Chicken	Live poultry market	In the separate tab	This study
A/Environment sample/Korea/N13-008/2013	H9N2	01/03/2013	Others	Live poultry market	In the separate tab	This study
A/Guniea fowl/Korea/N06-1259/2006	H9N2	12/03/2006	Chicken	Live poultry market	In the separate tab	This study
A/Korean Native Chicken/Korea/N07-0267/2007	H9N2	02/21/2007	Chicken	Live poultry market	In the separate tab	This study
A/Korean Native Chicken/Korea/N07-0341/2007	H9N2	03/06/2007	Chicken	Live poultry market	In the separate tab	This study
A/Korean Native Chicken/Korea/N07-0372/2007	H9N2	03/09/2007	Chicken	Live poultry market	In the separate tab	This study
A/korean native chicken/Korea/N07-0398/2007	H9N2	03/13/2007	Chicken	Live poultry market	In the separate tab	This study
A/Korean Native Chicken/Korea/N07-0447/2007	H9N2	03/17/2007	Chicken	Live poultry market	In the separate tab	This study
A/Korean Native Chicken/Korea/N07-0618/2007	H9N2	04/19/2007	Chicken	Live poultry market	In the separate tab	This study
A/Korean Native Chicken/Korea/N07-1242/2007	H9N2	08/27/2007	Chicken	Live poultry market	In the separate tab	This study
A/Korean Native Chicken/Korea/N07-1627/2007	H9N2	12/03/2007	Chicken	Live poultry market	In the separate tab	This study
A/Korean Native Chicken/Korea/N07-190/2007	H9N2	02/08/2007	Chicken	Live poultry market	In the separate tab	This study
A/Korean Native Chicken/Korea/N08-0438/2008	H9N2	04/04/2008	Chicken	Live poultry market	In the separate tab	This study
A/Korean Native Chicken/Korea/N08-0585/2008	H9N2	12/19/2008	Chicken	Live poultry market	In the separate tab	This study
A/Korean Native Chicken/Korea/N11-086/2011	H9N2	09/19/2011	Chicken	Live poultry market	In the separate tab	This study
A/Korean Native Chicken/Korea/N12-004/2012	H9N2	03/19/2012	Chicken	Live poultry market	In the separate tab	This study
A/Korean Native Chicken/Korea/N12-012/2012	H9N2	05/11/2012	Chicken	Live poultry market	In the separate tab	This study
A/Korean Native Chicken/Korea/N12-014/2012	H9N2	05/23/2012	Chicken	Live poultry market	In the separate tab	This study
A/Korean Native Chicken/Korea/N12-034/2012	H3N2	12/11/2012	Chicken	Live poultry market	In the separate tab	This study
A/Korean native chicken/Korea/N13-023/2015	H9N2	06/30/2013	Chicken	Live poultry market	In the separate tab	This study
A/Korean native chicken/Korea/N15-001/2015	H9N2	07/25/2015	Chicken	Live poultry market	In the separate tab	This study
A/Korean Native Chicken/Korea/N16-005/2016	H9N2	11/25/2016	Chicken	Live poultry market	In the separate tab	This study
A/Korean Native Chicken/Korea/P09-127/2009	H9N2	04/02/2009	Chicken	Live poultry market	In the separate tab	This study
A/Korean Native Chicken/Korea/P09-129/2009	H9N2	04/02/2009	Chicken	Live poultry market	In the separate tab	This study
A/Korean Native Chicken/Korea/P09-234/2009	H9N2	05/07/2009	Chicken	Live poultry market	In the separate tab	This study
A/Korean Native Chicken/Korea/P09-239/2009	H9N2	05/07/2009	Chicken	Live poultry market	In the separate tab	This study
A/Korean Native Chicken/Korea/P09-261/2009	H9N2	05/07/2009	Chicken	Live poultry market	In the separate tab	This study
A/Korean Native Chicken/Korea/P09-366/2009	H9N2	10/28/2009	Chicken	Live poultry market	In the separate tab	This study
A/Korean Native Chicken/Korea/P09-370/2009	H9N2	10/28/2009	Chicken	Live poultry market	In the separate tab	This study
A/Korean Native Chicken/Korea/P09-376/2009	H9N2	10/31/2009	Chicken	Live poultry market	In the separate tab	This study
A/Korean Native Chicken/Korea/P09-378/2009	H9N2	10/31/2009	Chicken	Live poultry market	In the separate tab	This study
A/Korean Native Chicken/Korea/P09-386/2009	H6N2	11/04/2009	Chicken	Live poultry market	In the separate tab	This study
A/Korean Native Chicken/Korea/P09-390/2009	H9N2	11/04/2009	Chicken	Live poultry market	In the separate tab	This study
A/Korean Native Chicken/Korea/P09-427/2009	H9N2	11/10/2009	Chicken	Live poultry market	In the separate tab	This study
A/Korean Native Chicken/Korea/P09-64/2010	H9N2	10/16/2010	Chicken	Live poultry market	In the separate tab	This study
A/Korean Native Chicken/Korea/P09-91/2009	H9N2	04/02/2009	Chicken	Live poultry market	In the separate tab	This study
A/Korean Native Chicken/Korea/P09-92/2010	H9N2	10/30/2010	Chicken	Live poultry market	In the separate tab	This study
A/Mallard/Korea/N06-1355/2006	H3N2	12/27/2006	Duck	Live poultry market	In the separate tab	This study
A/Mallard/Korea/N07-0077/2007	H9N2	01/17/2007	Duck	Live poultry market	In the separate tab	This study
A/Mallard/Korea/N07-0189/2007	H3N8	02/08/2007	Duck	Live poultry market	In the separate tab	This study
A/Mallard/Korea/N07-0397/2007	H3N2	03/13/2007	Duck	Live poultry market	In the separate tab	This study
A/Mallard/Korea/N07-1243/2007	H9N2	08/27/2007	Duck	Live poultry market	In the separate tab	This study
A/Mallard/Korea/N07-1622/2007	H3N8	12/01/2007	Duck	Live poultry market	In the separate tab	This study
A/Mallard/Korea/N07-1674-1/2007	H6N2	12/15/2007	Duck	Live poultry market	In the separate tab	This study
A/Mallard/Korea/N07-1674-2/2007	H6N2	12/15/2007	Duck	Live poultry market	In the separate tab	This study
A/Mallard/Korea/N10-140/2010	H9N2	12/14/2010	Duck	Live poultry market	In the separate tab	This study
A/Mallard/Korea/N11-087/2011	H9N2	09/19/2011	Duck	Live poultry market	In the separate tab	This study
A/Mallard/Korea/N12-032/2012	H3N2	11/27/2012	Duck	Live poultry market	In the separate tab	This study
A/Mallard/Korea/N12-036/2012	H3N2	12/11/2012	Duck	Live poultry market	In the separate tab	This study
A/Mallard/Korea/N13-011/2013	H3N2	01/23/2013	Duck	Live poultry market	In the separate tab	This study
A/Old Layer/Korea/N07-0076/2007	H9N2	01/17/2007	Chicken	Live poultry market	In the separate tab	This study
A/Old Layer/Korea/N08-0414/2008	H9N2	04/03/2008	Chicken	Live poultry market	In the separate tab	This study
A/Pheasant/Korea/N08-0180/2008	H9N2	02/01/2008	Others	Live poultry market	In the separate tab	This study
A/Pheasant/Korea/N09-001/2009	H9N2	01/19/2009	Others	Live poultry market	In the separate tab	This study
A/Pheasant/Korea/N09-064/2009	H9N2	04/30/2009	Others	Live poultry market	In the separate tab	This study
A/Pheasant/Korea/N09-159/2009	H9N2	12/30/2009	Others	Live poultry market	In the separate tab	This study
A/Pheasant/Korea/N12-030/2012	H9N2	11/07/2012	Others	Live poultry market	In the separate tab	This study
A/Pheasant/Korea/N13-010/2013	H3N2	01/23/2013	Others	Live poultry market	In the separate tab	This study
A/Quail/Korea/N09-003/2009	H9N2	01/19/2009	Others	Live poultry market	In the separate tab	This study
A/Silkie Chicken/Korea/N06-1260/2006	H9N2	12/03/2006	Chicken	Live poultry market	In the separate tab	This study
A/Silkie Chicken/Korea/N07-0080/2007	H9N2	01/17/2007	Chicken	Live poultry market	In the separate tab	This study
A/Silkie Chicken/Korea/N07-0342/2007	H9N2	03/06/2007	Chicken	Live poultry market	In the separate tab	This study
A/Silkie Chicken/Korea/N07-0400/2007	H9N2	03/13/2007	Chicken	Live poultry market	In the separate tab	This study
A/Silkie Chicken/Korea/N07-0446/2007	H9N2	03/17/2007	Chicken	Live poultry market	In the separate tab	This study
A/Silkie Chicken/Korea/N07-1194/2007	H9N2	08/23/2007	Chicken	Live poultry market	In the separate tab	This study
A/Silkie Chicken/Korea/N08-0179/2008	H9N2	02/01/2008	Chicken	Live poultry market	In the separate tab	This study
A/Silkie Chicken/Korea/N08-0190/2008	H9N2	02/04/2008	Chicken	Live poultry market	In the separate tab	This study
A/White Peckin duck/Korea/N06-1258/2006	H9N2	12/03/2006	Duck	Live poultry market	In the separate tab	This study
A/White Peckin duck/Korea/N06-1354/2006	H9N2	12/03/2006	Duck	Live poultry market	In the separate tab	This study
A/White Peckin duck/Korea/N07-0078/2007	H3N2	01/17/2007	Duck	Live poultry market	In the separate tab	This study
A/White Peckin duck/Korea/N07-0182/2007	H3N8	02/07/2007	Duck	Live poultry market	In the separate tab	This study
A/White Peckin duck/Korea/N07-0186/2007	H9N2	02/08/2007	Duck	Live poultry market	In the separate tab	This study
A/White Peckin duck/Korea/N07-0399/2007	H6N2	03/13/2007	Duck	Live poultry market	In the separate tab	This study
A/White Peckin duck/Korea/N07-0448-1/2007	H3N2	03/17/2007	Duck	Live poultry market	In the separate tab	This study
A/White Peckin duck/Korea/N07-0448-2/2007	H3N2	03/17/2007	Duck	Live poultry market	In the separate tab	This study
A/White Peckin duck/Korea/N07-1244/2007	H9N2	08/27/2007	Duck	Live poultry market	In the separate tab	This study
A/White Peckin duck/Korea/N07-1673/2007	H9N2	12/15/2007	Duck	Live poultry market	In the separate tab	This study
A/White Peckin duck/Korea/N08-0439/2008	H9N2	04/04/2008	Duck	Live poultry market	In the separate tab	This study
A/White Peckin duck/Korea/N09-002/2009	H9N2	01/19/2009	Duck	Live poultry market	In the separate tab	This study
A/White Peckin duck/Korea/N09-062/2009	H9N2	04/30/2009	Duck	Live poultry market	In the separate tab	This study
A/White Peckin duck/Korea/N09-114/2009	H9N2	08/31/2009	Duck	Live poultry market	In the separate tab	This study
A/White Peckin duck/Korea/N09-127/2009	H9N2	10/09/2009	Duck	Live poultry market	In the separate tab	This study
A/White Peckin duck/Korea/N09-160/2009	H9N2	12/30/2009	Duck	Live poultry market	In the separate tab	This study
A/White Peckin duck/Korea/N10-146/2010	H9N2	12/30/2010	Duck	Live poultry market	In the separate tab	This study
A/White Peckin duck/Korea/N12-005/2012	H9N2	03/19/2012	Duck	Live poultry market	In the separate tab	This study
A/White Peckin duck/Korea/N12-008/2012	H9N2	04/12/2012	Duck	Live poultry market	In the separate tab	This study
A/White Peckin duck/Korea/N12-013/2012	H9N2	05/11/2012	Duck	Live poultry market	In the separate tab	This study
A/White Peckin duck/Korea/N12-015/2012	H3N2	05/23/2012	Duck	Live poultry market	In the separate tab	This study
A/White Peckin duck/Korea/N13-020/2013	H9N2	03/14/2013	Duck	Live poultry market	In the separate tab	This study
A/White Peckin Duck/Korea/P09-237/2009	H6N2	05/07/2009	Duck	Live poultry market	In the separate tab	This study
A/White Peckin Duck/Korea/P09-368/2009	H3N2	10/28/2009	Duck	Live poultry market	In the separate tab	This study
A/White Peckin Duck/Korea/P09-373/2009	H3N2	10/31/2009	Duck	Live poultry market	In the separate tab	This study
A/White Peckin Duck/Korea/P09-389/2009	H9N2	11/04/2009	Duck	Live poultry market	In the separate tab	This study

## Sheet: PA
Strain	Subtype	Date isolation	Host	Isolated location	Accession no.	Reference
A/wild bird/Korea/A323/2009	H10N1	11/01/2009	Wild bird	Wild bird sample	JN817595.1	32
A/migratory duck/Jiangxi/6847/2003	H10N5	11/25/2003	Wild bird	Wild bird sample	KP288013.1	31
A/migratory duck/Jiangxi/7231/2003	H10N5	12/04/2003	Wild bird	Wild bird sample	KP288021.1	31
A/migratory duck/Jiangxi/9334/2005	H10N6	10/26/2005	Wild bird	Wild bird sample	KP287813.1	31
A/duck/Shanxi/3180/2010	H10N7	12/01/2010	Duck	Domestic farm	KU921399.1	33
A/mallard/Korea/1041/2010	H10N8	11/01/2010	Wild bird	Wild bird sample	JN817594.1	32
A/duck/Jiangxi/2039/2005	H10N8	02/04/2005	Duck	Domestic farm	KP287925.1	31
A/migratory duck/Jiangxi/593/2005	H10N8	01/09/2005	Wild bird	Wild bird sample	KP287933.1	31
A/migratory duck/Jiangxi/21248/2009	H10N8	10/28/2009	Wild bird	Wild bird sample	KP287957.1	31
A/sharp tailed sandpiper/Australia/10/2004	H11N9	Sampled	Wild bird	Wild bird sample	CY029886.1	60
A/duck/Hunan/S4474/2011	H11N9	11/13/2011	Duck	Domestic farm	CY146723.1	34
A/Baikal teal/Hongze/14/2005	H11N9	02/01/2005	Wild bird	Wild bird sample	GQ203119.1	91
A/duck/Hokkaido/W242/2006	H11N9	10/25/2006	Wild bird	Wild bird sample	LC339650.1	98
A/lesser whistling duck/Thailand/CU W3941/2010	H12N1	01/01/2010	Wild bird	Wild bird sample	JN982510.1	95
A/duck/Vietnam/G18/2009	H12N5	01/01/2009	Duck	Domestic farm	AB593478.1	18
A/wild duck/Korea/CSM38/2004	H1N1	11/01/2004	Wild bird	Wild bird sample	HQ014743.1	40
A/wild duck/Korea/SH60/2004	H1N1	12/01/2004	Wild bird	Wild bird sample	HQ014759.1	40
A/wild duck/Korea/CW09/2005	H1N1	04/01/2005	Wild bird	Wild bird sample	HQ014775.1	40
A/wild duck/Korea/UP122/2007	H1N1	03/01/2007	Wild bird	Wild bird sample	HQ014823.1	40
A/mallard/Korea/KNU YP09/2009	H1N1	02/01/2009	Wild bird	Wild bird sample	HQ897970.1	39
A/environment/Korea/UPO218/2008	H1N6	01/01/2008	Wild bird	Wild bird sample	KJ764785.1	39
A/wild duck/SH17 34/2008	H2N3	12/01/2008	Wild bird	Wild bird sample	KC899725.1	131
A/environment/Korea/CSM05/2004	H3N1	10/18/2004	Wild bird	Wild bird sample	JN087063.1	17
A/mallard/Mongolia/1551/2010	H3N1	09/10/2010	Wild bird	Wild bird sample	KF454809.1	56
A/chicken/Korea/S6/03	H3N2	Sampled	Chicken	Live poultry market	AY862687.1	87
A/duck/Korea/U1 4/2007	H3N2	04/27/2007	Duck	Domestic farm	JN087103.1	17
A/duck/Korea/U12/2007	H3N2	05/10/2007	Duck	Domestic farm	JN087167.1	17
A/duck/Korea/U14 1/2007	H3N2	05/15/2007	Duck	Domestic farm	JN087175.1	17
A/duck/Korea/GJ107/2007	H3N2	12/10/2007	Duck	Domestic farm	JN087287.1	17
A/duck/Korea/GJ108/2007	H3N2	12/10/2007	Duck	Domestic farm	JN087295.1	17
A/Stellers eider/Alaska/44222 192/2006	H3N3	09/06/2006	Wild bird	Wild bird sample	JF323820.2	93
A/environment/Korea/CSM08/2004	H3N3	11/04/2004	Wild bird	Wild bird sample	JN087071.1	17
A/duck/Jiang Xi/2374/2005	H3N6	Sampled	Duck	Domestic farm	EF597408.1	16
A/duck/Korea/U2 2/2007	H3N6	05/01/2007	Duck	Domestic farm	JN087119.1	17
A/duck/Korea/U10 2/2007	H3N6	05/09/2007	Duck	Domestic farm	JN087159.1	17
A/duck/Korea/HP68/2007	H3N6	11/30/2007	Duck	Domestic farm	JN087191.1	17
A/duck/Korea/HP69/2007	H3N6	11/29/2007	Duck	Domestic farm	JN087199.1	17
A/duck/Korea/HP70/2007	H3N6	11/30/2007	Duck	Domestic farm	JN087207.1	17
A/domestic mallard/Korea/HP71/2007	H3N6	11/29/2007	Duck	Domestic farm	JN087215.1	17
A/duck/Korea/DY106/2007	H3N6	12/10/2007	Duck	Domestic farm	JN087279.1	17
A/ruddy shelduck/Mongolia/1 26/2007	H3N8	09/01/2007	Wild bird	Wild bird sample	JN029587.1	54
A/whooper swan/Mongolia/1 27/2007	H3N8	09/01/2007	Wild bird	Wild bird sample	JN029595.1	54
A/environment/Korea/ESD3/2003	H3N8	12/22/2003	Wild bird	Wild bird sample	JN087027.1	17
A/environment/Korea/ESD14/2003	H3N8	12/22/2003	Wild bird	Wild bird sample	JN087042.1	17
A/environment/Korea/KCA16/2004	H3N8	01/01/2004	Wild bird	Wild bird sample	JN087049.1	17
A/environment/Korea/SH142/2007	H3N8	12/17/2007	Wild bird	Wild bird sample	JN087303.1	17
A/environment/Korea/SH11 10/2009	H3N8	10/26/2009	Wild bird	Wild bird sample	JN087359.1	17
A/common teal/Mongolia/1906/2011	H3N8	09/18/2011	Wild bird	Wild bird sample	KF454789.1	56
A/duck/Mongolia/131/2010	H3N8	08/28/2010	Wild bird	Wild bird sample	LC339856.1	Not found
A/duck/Shiga/8/2004	H4N6	Sampled	Duck	Domestic farm	AB304146.1	42
A/mallard/Netherlands/1/1999	H4N6	10/04/1999	Wild bird	Wild bird sample	CY060240.1	89
A/migratory duck/Jiang Xi/6568/2004	H4N6	Sampled	Wild bird	Wild bird sample	EF597427.2	16
A/wild duck/Taiwan/WB551/2005	H4N6	Sampled	Wild bird	Wild bird sample	GU396945.1	68
A/northern lapwing/Mongolia/2 66/2007	H4N6	10/01/2007	Wild bird	Wild bird sample	JN029629.1	54
A/wild duck/Korea/CSM20 5/2009	H4N6	11/01/2009	Wild bird	Wild bird sample	JX454703.1	55
A/ruddy shelduck/Mongolia/910V/2009	H4N6	09/15/2009	Wild bird	Wild bird sample	KF454831.1	57
A/velvet scoter/Mongolia/883V/2009	H4N6	09/15/2009	Wild bird	Wild bird sample	KF454832.1	57
A/duck/Anhui/S4155/2009	H4N6	11/06/2009	Duck	Live poultry market	KU160842.1	19
A/duck/Henan/S4179/2009	H4N6	12/03/2009	Duck	Live poultry market	KU160946.1	19
A/duck/Mongolia/183/2010	H4N6	08/28/2010	Wild bird	Wild bird sample	LC339912.1	Not found
A/king eider/Alaska/44045 055/2006	H4N7	05/01/2006	Wild bird	Wild bird sample	JX080930.1	96
A/king eider/Alaska/44068 067/2006	H4N7	05/01/2006	Wild bird	Wild bird sample	JX080972.1	96
A/black nested grebe/Germany/R1393/07	H5N1	Sampled	Wild bird	Wild bird sample	AM914010.1	86
A/wild duck/Korea/CSM4 12/2009	H5N1	09/01/2009	Wild bird	Wild bird sample	JF510046.1	69
A/duck/Taiwan/DV30 2/2005	H5N2	10/28/2005	Duck	Live poultry market	CY110932.1	90
A/duck/Jiang Xi/1286/2005	H5N2	Sampled	Wild bird	Wild bird sample	EF597405.1	16
A/duck/Jiang Xi/3345/2005	H5N2	Sampled	Wild bird	Wild bird sample	EF597429.1	16
A/duck/Primorie/2621/2001	H5N2	08/24/2001	Wild bird	Wild bird sample	GQ162791.1	67
A/duck/Korea/A14/2008	H5N2	10/04/2008	Duck	Domestic farm	GU086284.1	3
A/aquatic bird/Korea/w54/2005	H5N2	11/01/2005	Wild bird	Wild bird sample	GU361347.1	38
A/aquatic bird/Korea/w74/2005	H5N2	11/01/2005	Wild bird	Wild bird sample	GU361348.1	38
A/aquatic bird/Korea/w79/2005	H5N2	12/01/2005	Wild bird	Wild bird sample	GU361349.1	38
A/aquatic bird/Korea/w81/2005	H5N2	12/01/2005	Wild bird	Wild bird sample	GU361350.1	38
A/aquatic bird/Korea/w96/2005	H5N2	12/01/2005	Wild bird	Wild bird sample	GU361351.1	38
A/aquatic bird/Korea/w347/2008	H5N2	11/01/2008	Wild bird	Wild bird sample	GU361384.1	38
A/aquatic bird/Korea/MA81/2007	H5N2	Sampled	Wild bird	Wild bird sample	HQ913062.1	51
A/aquatic bird/Korea/CN2/2009	H5N2	11/19/2009	Wild bird	Wild bird sample	KY584074.1	81
A/duck/Hokkaido/447/2000	H5N3	Sampled	Wild bird	Wild bird sample	AB300228.1	42
A/whistling swan/Shimane/580/2002	H5N3	Sampled	Wild bird	Wild bird sample	AB562343.1	85
A/aquatic bird/Korea/w16/2005	H5N3	10/01/2005	Wild bird	Wild bird sample	GU361346.1	38
A/mallard/Jiangxi/6845/2003	H6N1	Sampled	Duck	Live poultry market	HM145235.1	23
A/mallard/Jiangxi/7787/2003	H6N1	Sampled	Duck	Live poultry market	HM145236.1	23
A/duck/Hunan/177/2005	H6N1	Sampled	Duck	Live poultry market	HM145238.1	23
A/aquatic bird/Korea/CN17/2009	H6N2	11/01/2009	Wild bird	Wild bird sample	CY098221.1	88
A/duck/Guangxi/1157/2006	H6N2	04/01/2006	Duck	Live poultry market	CY109233.1	22
A/duck/Guangxi/1248/2006	H6N2	04/01/2006	Duck	Live poultry market	CY109241.1	22
A/duck/Guizhou/2773/2006	H6N2	05/01/2006	Duck	Live poultry market	CY109305.1	22
A/duck/Hunan/2110/2006	H6N2	04/01/2006	Duck	Live poultry market	CY109313.1	22
A/duck/Guangxi/1533/2007	H6N2	04/01/2007	Duck	Live poultry market	CY109617.1	22
A/duck/Korea/A105/2009	H6N2	04/01/2009	Duck	Domestic farm	GQ414825.1	21
A/duck/Korea/A121/2009	H6N2	04/01/2009	Duck	Domestic farm	GQ414826.1	21
A/duck/Korea/A39/2008	H6N2	10/01/2008	Duck	Domestic farm	GQ414827.1	21
A/duck/Korea/A50/2009	H6N2	03/01/2009	Duck	Domestic farm	GQ414828.1	21
A/duck/Korea/276 7/2008	H6N2	05/01/2008	Duck	Live poultry market	GQ414831.1	21
A/duck/Korea/522 79/2008	H6N2	05/01/2008	Duck	Live poultry market	GQ414832.1	21
A/duck/Korea/412 4/2008	H6N2	05/01/2008	Duck	Domestic farm	GQ414833.1	21
A/duck/Korea/A20/2009	H6N2	03/01/2009	Duck	Domestic farm	GQ414834.1	21
A/duck/Korea/A127/2009	H6N2	04/01/2009	Duck	Domestic farm	GQ414835.1	21
A/avian/Israel/320/2001	H6N2	03/01/2001	Wild bird	Wild bird sample	JN641341.1	94
A/duck/Guangxi/1455/2004	H6N5	Sampled	Duck	Live poultry market	HM145379.1	23
A/mallard/Jiangxi/8346/2004	H6N5	Sampled	Wild bird	Wild bird sample	HM145381.1	23
A/duck/Hunan/748/2005	H6N5	Sampled	Duck	Live poultry market	HM145383.1	23
A/aquatic bird/Korea/CN5/2009	H6N5	11/01/2009	Wild bird	Wild bird sample	JX465639.1	97
A/common teal/Mongolia/2273/2011	H6N6	10/10/2011	Wild bird	Wild bird sample	KF454779.1	Not found
A/duck/Guangxi/890/2007	H6N8	03/01/2007	Duck	Live poultry market	CY109601.1	22
A/duck/Hunan/1469/2002	H6N8	Sampled	Duck	Live poultry market	HM145397.1	23
A/duck/Hunan/3748/2004	H6N8	Sampled	Duck	Live poultry market	HM145399.1	23
A/mallard/Jiangxi/4408/2005	H6N8	Sampled	Duck	Live poultry market	HM145401.1	23
A/duck/Korea/A349/09	H7N2	09/01/2009	Duck	Domestic farm	JN244166.1	26
A/duck/Korea/BC10/2007	H7N3	03/01/2007	Duck	Domestic farm	KC609869.1	27
A/mallard duck/Korea/6L/2007	H7N6	12/27/2007	Wild bird	Wild bird sample	HQ913060.1	53
A/wild duck/Korea/CSM27 12/2009	H7N6	02/01/2009	Wild bird	Wild bird sample	KC609880.1	27
A/magpie/Korea/YJD174/2007	H7N7	12/01/2007	Wild bird	Wild bird sample	FJ750859.1	51
A/mallard/Korea/GH170/2007	H7N7	12/01/2007	Wild bird	Wild bird sample	FJ750869.1	51
A/duck/Korea/109/11	H7N7	01/01/2011	Duck	Domestic farm	JN244168.1	26
A/duck/Korea/A112/10	H7N7	10/01/2010	Duck	Domestic farm	JN244169.1	26
A/duck/Korea/A75/10	H7N7	05/01/2010	Duck	Domestic farm	JN244173.1	26
A/duck/Korea/A76/10	H7N7	05/01/2010	Duck	Domestic farm	JN244174.1	26
A/duck/Korea/A79/10	H7N7	05/01/2010	Duck	Domestic farm	JN244175.1	26
A/duck/Korea/JSM/10	H7N7	06/01/2010	Duck	Domestic farm	JN244182.1	26
A/duck/Korea/LSY/10	H7N7	06/01/2010	Duck	Domestic farm	JN244183.1	26
A/king eider/Alaska/44060 250/2006	H7N7	05/17/2006	Wild bird	Wild bird sample	JX080951.1	96
A/wild bird feces/Korea/HDR22/2006	H7N7	01/01/2006	Wild bird	Wild bird sample	KC609867.1	27
A/wild bird feces/Korea/HDR23/2006	H7N7	01/01/2006	Wild bird	Wild bird sample	KC609868.1	27
A/duck/Hunan/S1161/2010	H7N7	04/19/2010	Duck	Live poultry market	KX061797.1	28
A/environment/Korea/W109/2006	H7N7	02/13/2006	Wild bird	Wild bird sample	KX297820.1	25
A/duck/Korea/GJ56/2007	H7N8	11/01/2007	Duck	Domestic farm	KC609873.1	27
A/Chicken/Korea/38349 P96323/96	H9N2	Sampled	Chicken	Domestic farm	AF156453.1	1
A/Chicken/Korea/25232 006/96	H9N2	Sampled	Chicken	Domestic farm	AF156454.1	1
A/chicken/Korea/99029/99	H9N2	Sampled	Chicken	Domestic farm	AF508670.1	8
A/chicken/Korea/S1/2003	H9N2	07/01/2003	Chicken	Live poultry market	AY800238.1	8
A/silky chicken/Korea/S3/03	H9N2	07/01/2003	Chicken	Live poultry market	AY862678.1	1
A/chicken/Korea/S5/03	H9N2	Sampled	Chicken	Live poultry market	AY862680.1	1
A/chicken/Korea/S12/03	H9N2	Sampled	Chicken	Live poultry market	AY862681.1	1
A/duck/Korea/S13/03	H9N2	07/01/2003	Duck	Live poultry market	AY862682.1	1
A/dove/Korea/S14/03	H9N2	Sampled	Others	Live poultry market	AY862683.1	1
A/chicken/Korea/S15/03	H9N2	Sampled	Chicken	Live poultry market	AY862684.1	1
A/chicken/Korea/S16/03	H9N2	Sampled	Chicken	Live poultry market	AY862685.1	1
A/chicken/Korea/S21/2004	H9N2	Sampled	Chicken	Live poultry market	EU662957.1	8
A/chicken/Henan/L3/2008	H9N2	Sampled	Chicken	Domestic farm	FJ492967.1	30
A/chicken/Korea/MS96/1996	H9N2	Sampled	Chicken	Domestic farm	GU053191.2	7
A/chicken/Korea/AI 96004/1996	H9N2	Sampled	Chicken	Domestic farm	GU053198.1	7
A/chicken/Korea/A146/2009	H9N2	04/28/2009	Chicken	Live poultry market	GU086278.1	3
A/chicken/Korea/A170/2009	H9N2	06/04/2009	Chicken	Live poultry market	GU086279.1	3
A/duck/Korea/CBU08107/2008	H9N2	10/01/2008	Duck	Domestic farm	HQ221586.1	4
A/chicken/Korea/SH0802/2008	H9N2	11/01/2008	Chicken	Slaughter house	HQ221587.1	4
A/chicken/Korea/HC09/2009	H9N2	01/01/2009	Chicken	Backyard farm	HQ221588.1	4
A/chicken/Korea/SH0902/2009	H9N2	01/01/2009	Chicken	Slaughter house	HQ221589.1	4
A/chicken/Korea/SH0903/2009	H9N2	03/01/2009	Chicken	Slaughter house	HQ221590.1	4
A/duck/Korea/SH0904/2009	H9N2	04/01/2009	Duck	Slaughter house	HQ221591.1	4
A/chicken/Korea/SH0906/2009	H9N2	03/31/2009	Chicken	Slaughter house	HQ221593.1	4
A/chicken/Korea/SH0907/2009	H9N2	04/30/2009	Chicken	Slaughter house	HQ221594.1	4
A/duck/Korea/SH0908/2009	H9N2	04/30/2009	Duck	Slaughter house	HQ221595.1	4
A/chicken/Korea/SH0911/2009	H9N2	07/31/2009	Chicken	Slaughter house	HQ221598.1	4
A/chicken/Korea/SH0913/2009	H9N2	12/01/2009	Chicken	Slaughter house	HQ221600.1	4
A/chicken/Korea/SH0914/2009	H9N2	09/01/2009	Chicken	Slaughter house	HQ221601.1	4
A/duck/Korea/SH0915/2009	H9N2	11/01/2009	Duck	Slaughter house	HQ221602.1	4
A/chicken/Korea/HC0410/2009	H9N2	11/01/2009	Chicken	Backyard farm	HQ221603.1	4
A/chicken/Korea/04116/2004	H9N2	04/01/2004	Chicken	Domestic farm	HQ913058.1	2
A/Korean native chicken/Korea/K040110/2010	H9N2	03/22/2010	Chicken	Live poultry market	JF917102.1	10
A/chicken/Korea/895/2005	H9N2	10/28/2005	Chicken	Domestic farm	JN543602.1	6
A/chicken/Korea/50/2006	H9N2	01/17/2006	Chicken	Domestic farm	JN543603.1	6
A/chicken/Korea/69/2006	H9N2	01/19/2006	Chicken	Domestic farm	JN543604.1	6
A/chicken/Korea/162/2006	H9N2	02/10/2006	Chicken	Domestic farm	JN543605.1	6
A/chicken/Korea/168/2006	H9N2	02/13/2006	Chicken	Domestic farm	JN543606.1	6
A/chicken/Korea/196/2006	H9N2	02/17/2006	Chicken	Domestic farm	JN543607.1	6
A/chicken/Korea/580/2006	H9N2	04/27/2006	Chicken	Domestic farm	JN543608.1	6
A/chicken/Korea/711/2006	H9N2	05/10/2006	Chicken	Domestic farm	JN543609.1	6
A/chicken/Korea/801/2006	H9N2	05/23/2006	Chicken	Domestic farm	JN543610.1	6
A/chicken/Korea/831/2006	H9N2	05/25/2006	Chicken	Domestic farm	JN543611.1	6
A/chicken/Korea/845/2006	H9N2	05/26/2006	Chicken	Domestic farm	JN543612.1	6
A/chicken/Korea/865/2006	H9N2	05/29/2006	Chicken	Domestic farm	JN543613.1	6
A/chicken/Korea/2128/2006	H9N2	11/22/2006	Chicken	Domestic farm	JN543614.1	6
A/chicken/Korea/2203/2006	H9N2	12/08/2006	Chicken	Domestic farm	JN543615.1	6
A/chicken/Korea/2304/2006	H9N2	12/27/2006	Chicken	Domestic farm	JN543616.1	6
A/chicken/Korea/97/2007	H9N2	01/16/2007	Chicken	Domestic farm	JN543617.1	6
A/chicken/Korea/121/2007	H9N2	01/22/2007	Chicken	Domestic farm	JN543618.1	6
A/chicken/Korea/408/2007	H9N2	02/27/2007	Chicken	Domestic farm	JN543619.1	6
A/chicken/Korea/575/2007	H9N2	03/15/2007	Chicken	Domestic farm	JN543620.1	6
A/chicken/Korea/801/2007	H9N2	04/10/2007	Chicken	Domestic farm	JN543621.1	6
A/chicken/Korea/1738/2007	H9N2	08/06/2007	Chicken	Domestic farm	JN543622.1	6
A/chicken/Korea/333/2008	H9N2	02/18/2008	Chicken	Domestic farm	JN543623.1	6
A/duck/Korea/KNUDPJ09/2009	H9N2	05/01/2009	Duck	Live poultry market	JN852784.1	9
A/chicken/Korea/KNUGJ09/2009	H9N2	04/01/2009	Chicken	Live poultry market	JN852792.1	13
A/chicken/Korea/KNUSWR09/2009	H9N2	04/01/2009	Chicken	Live poultry market	JN852800.1	13
A/chicken/Korea/KNUWSJ09/2009	H9N2	05/01/2009	Chicken	Live poultry market	JN852808.1	13
A/chicken/Korea/01310/2001	H9N2	Sampled	Chicken	Domestic farm	JX094855.1	15
A/duck/Hong Kong/Y439/1997	H9N2	Sampled	Duck	Live poultry market	KF188264.1	75
A/chicken/Fujian/01/2009	H9N2	01/01/2009	Chicken	Domestic farm	KJ000697.1	29
A/chicken/Henan/Z01/2007	H9N2	01/07/2007	Chicken	Domestic farm	KJ426297.1	92
A/mandarin duck/Korea/K12 256/2012	H9N2	11/09/2012	Wild bird	Wild bird sample	KR234075.1	50
A/wild waterfowl/Korea/7/2010	H9N2	12/07/2010	Wild bird	Wild bird sample	KY776427.1	11
A/chicken/Korea/GS 3P/2005	H9N2	12/17/2005	Chicken	Domestic farm	KY785728.1	11
A/chicken/Korea/SL 4P/2002	H9N2	12/07/2002	Chicken	Domestic farm	KY785736.1	11
A/chicken/Korea/YS3 4P/2002	H9N2	12/07/2002	Chicken	Domestic farm	KY785744.1	11
A/chicken/Korea/C3/2009	H9N2	12/17/2009	Chicken	Live poultry market	KY785751.1	11
A/chicken/Korea/C9/2009	H9N2	12/17/2009	Chicken	Domestic farm	KY785759.1	11
A/chicken/Korea/C14/2009	H9N2	12/17/2009	Chicken	Live poultry market	KY785767.1	11
A/chicken/Korea/C15/2009	H9N2	12/17/2009	Chicken	Live poultry market	KY785775.1	11
A/chicken/Korea/C16/2009	H9N2	12/17/2009	Chicken	Domestic farm	KY785783.1	11
A/chicken/Korea/C21/2009	H9N2	12/17/2009	Chicken	Live poultry market	KY785790.1	11
A/chicken/Korea/C29/2009	H9N2	12/17/2009	Chicken	Live poultry market	KY785797.1	11
A/chicken/Korea/C36/2009	H9N2	12/07/2009	Chicken	Domestic farm	KY785813.1	11
A/chicken/Korea/C40/2009	H9N2	12/07/2009	Chicken	Live poultry market	KY785821.1	11
A/chicken/Korea/C41/2009	H9N2	12/07/2009	Chicken	Live poultry market	KY785829.1	11
A/chicken/Korea/C51/2009	H9N2	12/07/2009	Chicken	Domestic farm	KY785845.1	11
A/chicken/Korea/C54/2009	H9N2	12/07/2009	Chicken	Domestic farm	KY785853.1	11
A/duck/Korea/D3/2009	H9N2	12/07/2009	Duck	Live poultry market	KY785861.1	11
A/duck/Korea/D26/2009	H9N2	12/07/2009	Duck	Domestic farm	KY785868.1	11
A/duck/Korea/D30/2009	H9N2	12/07/2009	Duck	Domestic farm	KY785874.1	11
A/chicken/Korea/04164/2004	H9N8	06/01/2004	Chicken	Domestic farm	HQ913059.1	2
A/Korean Native Chicken/Korea/N08-0185/2008	H11N8	02/01/2008	Chicken	Live poultry market	In the separate tab	This study
A/Mallard/Korea/N07-0613/2007	H11N9	04/19/2007	Duck	Live poultry market	In the separate tab	This study
A/Mallard/Korea/N07-0616/2007	H11N9	04/19/2007	Duck	Live poultry market	In the separate tab	This study
A/Korean Native Chicken/Korea/N12-034/2012	H3N2	12/11/2012	Chicken	Live poultry market	In the separate tab	This study
A/Mallard/Korea/N06-1355-1/2006	H3N2	12/27/2006	Duck	Live poultry market	In the separate tab	This study
A/Mallard/Korea/N07-0397/2007	H3N2	03/13/2007	Duck	Live poultry market	In the separate tab	This study
A/Mallard/Korea/N12-032/2012	H3N2	11/27/2012	Duck	Live poultry market	In the separate tab	This study
A/Mallard/Korea/N12-036/2012	H3N2	12/11/2012	Duck	Live poultry market	In the separate tab	This study
A/Mallard/Korea/N13-011/2013	H3N2	01/23/2013	Duck	Live poultry market	In the separate tab	This study
A/Pheasant/Korea/N13-010/2013	H3N2	01/23/2013	Others	Live poultry market	In the separate tab	This study
A/White Peckin duck/Korea/N08-0183/2008	H3N2	02/01/2008	Duck	Live poultry market	In the separate tab	This study
A/White Peckin duck/Korea/N12-015/2012	H3N2	05/23/2012	Duck	Live poultry market	In the separate tab	This study
A/White Peckin Duck/Korea/P09-368/2009	H3N2	10/28/2009	Duck	Live poultry market	In the separate tab	This study
A/White Peckin Duck/Korea/P09-373/2009	H3N2	10/31/2009	Duck	Live poultry market	In the separate tab	This study
A/White Peckin duck/Korea/N07-1621/2007	H3N6	12/01/2007	Duck	Live poultry market	In the separate tab	This study
A/Mallard/Korea/N08-0188/2008	H4N6	02/04/2008	Duck	Live poultry market	In the separate tab	This study
A/White Peckin duck/Korea/N08-0187/2008	H4N6	02/04/2008	Duck	Live poultry market	In the separate tab	This study
A/Mallard/Korea/N08-0422/2008	H4N7	04/03/2008	Duck	Live poultry market	In the separate tab	This study
A/White Peckin duck/Korea/N08-0436/2008	H6N1	04/04/2008	Duck	Live poultry market	In the separate tab	This study
A/Korean Native Chicken/Korea/P09-386/2009	H6N2	11/04/2009	Chicken	Live poultry market	In the separate tab	This study
A/Mallard/Korea/N07-1674-1/2007	H6N2	12/15/2007	Duck	Live poultry market	In the separate tab	This study
A/Mallard/Korea/N07-1674-2/2007	H6N2	12/15/2007	Duck	Live poultry market	In the separate tab	This study
A/White Peckin duck/Korea/N07-0399/2007	H6N2	03/13/2007	Duck	Live poultry market	In the separate tab	This study
A/White Peckin Duck/Korea/P09-237/2009	H6N2	05/07/2009	Duck	Live poultry market	In the separate tab	This study
A/Broiler/Korea/N07-0242/2007	H9N2	02/13/2007	Chicken	Live poultry market	In the separate tab	This study
A/Broiler/Korea/N07-0371/2007	H9N2	03/09/2007	Chicken	Live poultry market	In the separate tab	This study
A/Environment sample/Korea/N13-008/2013	H9N2	01/03/2013	Others	Live poultry market	In the separate tab	This study
A/Guniea fowl/Korea/N06-1259/2006	H9N2	12/03/2006	Chicken	Live poultry market	In the separate tab	This study
A/Korean Native Chicken/Korea/N07-0267/2007	H9N2	02/21/2007	Chicken	Live poultry market	In the separate tab	This study
A/Korean Native Chicken/Korea/N07-0341/2007	H9N2	03/06/2007	Chicken	Live poultry market	In the separate tab	This study
A/Korean Native Chicken/Korea/N07-0372/2007	H9N2	03/09/2007	Chicken	Live poultry market	In the separate tab	This study
A/korean native chicken/Korea/N07-0398/2007	H9N2	03/13/2007	Chicken	Live poultry market	In the separate tab	This study
A/Korean Native Chicken/Korea/N07-0447/2007	H9N2	03/17/2007	Chicken	Live poultry market	In the separate tab	This study
A/Korean Native Chicken/Korea/N07-0618/2007	H9N2	04/19/2007	Chicken	Live poultry market	In the separate tab	This study
A/Korean Native Chicken/Korea/N07-1242/2007	H9N2	08/27/2007	Chicken	Live poultry market	In the separate tab	This study
A/Korean Native Chicken/Korea/N07-1627/2007	H9N2	12/03/2007	Chicken	Live poultry market	In the separate tab	This study
A/Korean Native Chicken/Korea/N07-190/2007	H9N2	02/08/2007	Chicken	Live poultry market	In the separate tab	This study
A/Korean Native Chicken/Korea/N08-0438/2008	H9N2	04/04/2008	Chicken	Live poultry market	In the separate tab	This study
A/Korean Native Chicken/Korea/N08-0585/2008	H9N2	12/19/2008	Chicken	Live poultry market	In the separate tab	This study
A/Korean Native Chicken/Korea/N09-113/2009	H9N2	08/31/2009	Chicken	Live poultry market	In the separate tab	This study
A/Korean Native Chicken/Korea/N11-086/2011	H9N2	09/19/2011	Chicken	Live poultry market	In the separate tab	This study
A/Korean Native Chicken/Korea/N12-004/2012	H9N2	03/19/2012	Chicken	Live poultry market	In the separate tab	This study
A/Korean Native Chicken/Korea/N12-012/2012	H9N2	05/11/2012	Chicken	Live poultry market	In the separate tab	This study
A/Korean Native Chicken/Korea/N12-014/2012	H9N2	05/23/2012	Chicken	Live poultry market	In the separate tab	This study
A/Korean native chicken/Korea/N13-023/2015	H9N2	06/30/2013	Chicken	Live poultry market	In the separate tab	This study
A/Korean native chicken/Korea/N15-001/2015	H9N2	07/25/2015	Chicken	Live poultry market	In the separate tab	This study
A/Korean Native Chicken/Korea/N16-005/2016	H9N2	11/25/2016	Chicken	Live poultry market	In the separate tab	This study
A/Korean Native Chicken/Korea/P09-127/2009	H9N2	04/02/2009	Chicken	Live poultry market	In the separate tab	This study
A/Korean Native Chicken/Korea/P09-129/2009	H9N2	04/02/2009	Chicken	Live poultry market	In the separate tab	This study
A/Korean Native Chicken/Korea/P09-234/2009	H9N2	05/07/2009	Chicken	Live poultry market	In the separate tab	This study
A/Korean Native Chicken/Korea/P09-239/2009	H9N2	05/07/2009	Chicken	Live poultry market	In the separate tab	This study
A/Korean Native Chicken/Korea/P09-261/2009	H9N2	05/07/2009	Chicken	Live poultry market	In the separate tab	This study
A/Korean Native Chicken/Korea/P09-366/2009	H9N2	10/28/2009	Chicken	Live poultry market	In the separate tab	This study
A/Korean Native Chicken/Korea/P09-370/2009	H9N2	10/28/2009	Chicken	Live poultry market	In the separate tab	This study
A/Korean Native Chicken/Korea/P09-376/2009	H9N2	10/31/2009	Chicken	Live poultry market	In the separate tab	This study
A/Korean Native Chicken/Korea/P09-378/2009	H9N2	10/31/2009	Chicken	Live poultry market	In the separate tab	This study
A/Korean Native Chicken/Korea/P09-390/2009	H9N2	11/04/2009	Chicken	Live poultry market	In the separate tab	This study
A/Korean Native Chicken/Korea/P09-427/2009	H9N2	11/10/2009	Chicken	Live poultry market	In the separate tab	This study
A/Korean Native Chicken/Korea/P09-64/2010	H9N2	10/16/2010	Chicken	Live poultry market	In the separate tab	This study
A/Korean Native Chicken/Korea/P09-91/2009	H9N2	04/02/2009	Chicken	Live poultry market	In the separate tab	This study
A/Korean Native Chicken/Korea/P09-92/2010	H9N2	10/30/2010	Chicken	Live poultry market	In the separate tab	This study
A/Mallard/Korea/N07-0077/2007	H9N2	01/17/2007	Duck	Live poultry market	In the separate tab	This study
A/Mallard/Korea/N07-1243/2007	H9N2	08/27/2007	Duck	Live poultry market	In the separate tab	This study
A/Mallard/Korea/N10-140/2010	H9N2	12/14/2010	Duck	Live poultry market	In the separate tab	This study
A/Mallard/Korea/N11-087/2011	H9N2	09/19/2011	Duck	Live poultry market	In the separate tab	This study
A/Old Layer/Korea/N07-0076/2007	H9N2	01/17/2007	Chicken	Live poultry market	In the separate tab	This study
A/Old Layer/Korea/N08-0414/2008	H9N2	04/03/2008	Chicken	Live poultry market	In the separate tab	This study
A/Pheasant/Korea/N08-0180/2008	H9N2	02/01/2008	Others	Live poultry market	In the separate tab	This study
A/Pheasant/Korea/N09-001/2009	H9N2	01/19/2009	Others	Live poultry market	In the separate tab	This study
A/Pheasant/Korea/N09-064/2009	H9N2	04/30/2009	Others	Live poultry market	In the separate tab	This study
A/Pheasant/Korea/N09-159/2009	H9N2	12/30/2009	Others	Live poultry market	In the separate tab	This study
A/Pheasant/Korea/N12-030/2012	H9N2	11/07/2012	Others	Live poultry market	In the separate tab	This study
A/Quail/Korea/N09-003/2009	H9N2	01/19/2009	Others	Live poultry market	In the separate tab	This study
A/Silkie Chicken/Korea/N06-1260/2006	H9N2	12/03/2006	Chicken	Live poultry market	In the separate tab	This study
A/Silkie Chicken/Korea/N07-0080/2007	H9N2	01/17/2007	Chicken	Live poultry market	In the separate tab	This study
A/Silkie Chicken/Korea/N07-0342/2007	H9N2	03/06/2007	Chicken	Live poultry market	In the separate tab	This study
A/Silkie Chicken/Korea/N07-0446/2007	H9N2	03/17/2007	Chicken	Live poultry market	In the separate tab	This study
A/Silkie Chicken/Korea/N07-1194/2007	H9N2	08/23/2007	Chicken	Live poultry market	In the separate tab	This study
A/Silkie Chicken/Korea/N08-0179/2008	H9N2	02/01/2008	Chicken	Live poultry market	In the separate tab	This study
A/Silkie Chicken/Korea/N08-0190/2008	H9N2	02/04/2008	Chicken	Live poultry market	In the separate tab	This study
A/White Peckin duck/Korea/N06-1258/2006	H9N2	12/03/2006	Duck	Live poultry market	In the separate tab	This study
A/White Peckin duck/Korea/N06-1354/2006	H9N2	12/03/2006	Duck	Live poultry market	In the separate tab	This study
A/White Peckin duck/Korea/N07-0186/2007	H9N2	02/08/2007	Duck	Live poultry market	In the separate tab	This study
A/White Peckin duck/Korea/N07-1244/2007	H9N2	08/27/2007	Duck	Live poultry market	In the separate tab	This study
A/White Peckin duck/Korea/N07-1673/2007	H9N2	12/15/2007	Duck	Live poultry market	In the separate tab	This study
A/White Peckin duck/Korea/N08-0439/2008	H9N2	04/04/2008	Duck	Live poultry market	In the separate tab	This study
A/White Peckin duck/Korea/N09-002/2009	H9N2	01/19/2009	Duck	Live poultry market	In the separate tab	This study
A/White Peckin duck/Korea/N09-062/2009	H9N2	04/30/2009	Duck	Live poultry market	In the separate tab	This study
A/White Peckin duck/Korea/N09-114/2009	H9N2	08/31/2009	Duck	Live poultry market	In the separate tab	This study
A/White Peckin duck/Korea/N09-127/2009	H9N2	10/09/2009	Duck	Live poultry market	In the separate tab	This study
A/White Peckin duck/Korea/N09-160/2009	H9N2	12/30/2009	Duck	Live poultry market	In the separate tab	This study
A/White Peckin duck/Korea/N10-146/2010	H9N2	12/30/2010	Duck	Live poultry market	In the separate tab	This study
A/White Peckin duck/Korea/N12-005/2012	H9N2	03/19/2012	Duck	Live poultry market	In the separate tab	This study
A/White Peckin duck/Korea/N12-008/2012	H9N2	04/12/2012	Duck	Live poultry market	In the separate tab	This study
A/White Peckin duck/Korea/N12-013/2012	H9N2	05/11/2012	Duck	Live poultry market	In the separate tab	This study
A/White Peckin duck/Korea/N13-020/2013	H9N2	03/14/2013	Duck	Live poultry market	In the separate tab	This study
A/White Peckin Duck/Korea/P09-389/2009	H9N2	11/04/2009	Duck	Live poultry market	In the separate tab	This study

## Sheet: HA
Strain	Subtype	Date isolation	Host	Isolated location	Accession no.	Reference
A/Chicken/Korea/99029/99	H9N2	Sampled	Chicken	Domestic farm	AF508561.1	8
A/silky chicken/Korea/S3/03	H9N2	Sampled	Chicken	Live poultry market	AY862598.1	1
A/Chicken/Korea/S4/2003(03)	H9N2	Sampled	Chicken	Live poultry market	AY862599.1	1
A/chicken/Korea/S5/03	H9N2	Sampled	Chicken	Live poultry market	AY862600.1	1
A/chicken/Korea/S12/03	H9N2	Sampled	Chicken	Live poultry market	AY862601.1	1
A/duck/Korea/S13/03	H9N2	Sampled	Duck	Live poultry market	AY862602.1	1
A/dove/Korea/S14/03	H9N2	Sampled	Others	Live poultry market	AY862603.1	1
A/chicken/Korea/S15/03	H9N2	Sampled	Chicken	Live poultry market	AY862604.1	1
A/chicken/Korea/S16/03	H9N2	Sampled	Chicken	Live poultry market	AY862605.1	1
A/Chicken/Korea/S18/03	H9N2	Sampled	Chicken	Live poultry market	AY862606.1	1
A/Duck/Korea/S23/2004(A/duck/Korea/S23/04)	H9N2	09/15/2004	Duck	Live poultry market	DQ299861.1	8
A/Chicken/Cheongju/ADL0401/2004	H9N2	Sampled	Chicken	Domestic farm	DQ464352.1	14
A/Chicken/Korea/SNU0028/2000	H9N2	01/28/2000	Chicken	Domestic farm	DQ473608.1	5
A/Chicken/Korea/01310/2001	H9N2	Sampled	Chicken	Domestic farm	EU253561.2	15
A/Chicken/Korea/S21/2004	H9N2	12/01/2004	Chicken	Live poultry market	EU662946.1 EU662947.1	8
A/Chicken/Korea/MS96/1996(A/chicken/Korea/MS96-CE6/1996)	H9N2	Sampled	Chicken	Domestic farm	GU053186.1	7
A/Chicken/Korea/AI 96004/1996	H9N2	Sampled	Chicken	Domestic farm	GU053194.1	7
A/Duck/Korea/A174/2009	H9N2	06/19/2009	Duck	Domestic farm	GU086233.1	3
A/Chicken/Korea/A146/2009	H9N2	04/28/2009	Chicken	Live poultry market	GU086234.1	3
A/Chicken/Korea/A170/2009	H9N2	06/04/2009	Chicken	Live poultry market	GU086235.1	3
A/Chicken/Korea/895/2005	H9N2	10/28/2005	Chicken	Domestic farm	GU247901.2	6
A/Chicken/Korea/50/2006	H9N2	01/17/2006	Chicken	Domestic farm	GU247902.2	6
A/Chicken/Korea/168/2006	H9N2	02/13/2006	Chicken	Domestic farm	GU247903.2	6
A/Chicken/Korea/831/2006	H9N2	05/25/2006	Chicken	Domestic farm	GU247904.2	6
A/Chicken/Korea/845/2006	H9N2	05/26/2006	Chicken	Domestic farm	GU247905.1	6
A/Chicken/Korea/865/2006	H9N2	05/29/2006	Chicken	Domestic farm	GU247906.2	6
A/Chicken/Korea/2128/2006	H9N2	11/22/2006	Chicken	Domestic farm	GU247907.2	6
A/Chicken/Korea/2203/2006	H9N2	12/08/2006	Chicken	Domestic farm	GU247908.2	6
A/Chicken/Korea/97/2007	H9N2	01/16/2007	Chicken	Domestic farm	GU247909.2	6
A/Chicken/Korea/121/2007	H9N2	01/22/2007	Chicken	Domestic farm	GU247910.2	6
A/Chicken/Korea/575/2007	H9N2	03/15/2007	Chicken	Domestic farm	GU247911.2	6
A/Chicken/Korea/801/2007	H9N2	04/10/2007	Chicken	Domestic farm	GU247912.2	6
A/Chicken/Korea/1783/2007	H9N2	08/06/2007	Chicken	Domestic farm	GU247913.2	6
A/Chicken/Korea/162/2006	H9N2	02/10/2006	Chicken	Domestic farm	GU247914.2	6
A/Chicken/Korea/196/2006	H9N2	02/17/2006	Chicken	Domestic farm	GU247915.2	6
A/Chicken/Korea/580/2006	H9N2	04/27/2006	Chicken	Domestic farm	GU247916.2	6
A/Duck/Korea/CBU08107/2008	H9N2	07/10/2008	Duck	Domestic farm	HQ221676.1	4
A/Chicken/Korea/SH0802/2008	H9N2	11/01/2008	Chicken	Slaughter house	HQ221677.1	4
A/Chicken/Korea/HC09/2009	H9N2	01/01/2009	Chicken	Backyard farm	HQ221678.1	4
A/Chicken/Korea/SH0902/2009	H9N2	01/01/2009	Chicken	Slaughter house	HQ221679.1	4
A/Chicken/Korea/SH0903/2009	H9N2	03/01/2009	Chicken	Slaughter house	HQ221680.1	4
A/Duck/Korea/SH0904/2009	H9N2	03/01/2009	Duck	Slaughter house	HQ221681.1	4
A/Chicken/Korea/SH0905/2009	H9N2	04/01/2009	Chicken	Slaughter house	HQ221682.1	4
A/Chicken/Korea/SH0906/2009	H9N2	04/01/2009	Chicken	Slaughter house	HQ221683.1	4
A/Chicken/Korea/SH0907/2009	H9N2	05/01/2009	Chicken	Slaughter house	HQ221684.1	4
A/Duck/Korea/SH0908/2009	H9N2	05/01/2009	Duck	Slaughter house	HQ221685.1	4
A/Duck/Korea/SH0909/2009	H9N2	05/01/2009	Duck	Slaughter house	HQ221686.1	4
A/Chicken/Korea/SH0910/2009	H9N2	05/01/2009	Chicken	Slaughter house	HQ221687.1	4
A/Chicken/Korea/SH0911/2009	H9N2	08/01/2009	Chicken	Slaughter house	HQ221688.1	4
A/Duck/Korea/SH0912/2009	H9N2	08/01/2009	Duck	Slaughter house	HQ221689.1	4
A/Chicken/Korea/SH0913/2009	H9N2	12/01/2009	Chicken	Slaughter house	HQ221690.1	4
A/Chicken/Korea/SH0914/2009	H9N2	09/01/2009	Chicken	Slaughter house	HQ221691.1	4
A/Duck/Korea/SH0915/2009	H9N2	11/01/2009	Duck	Slaughter house	HQ221692.1	4
A/Chicken/Korea/HC0410/2009	H9N2	11/01/2009	Chicken	Backyard farm	HQ221693.1	4
A/Korean Native Chicken/Korea/K040110/2010	H9N2	03/22/2010	Chicken	Live poultry market	JF917103.1	10
A/Chicken/Korea/69/2006	H9N2	01/19/2006	Chicken	Domestic farm	JN543596.1	6
A/Chicken/Korea/711/2006	H9N2	05/10/2006	Chicken	Domestic farm	JN543597.1	6
A/Chicken/Korea/801/2006	H9N2	05/23/2006	Chicken	Domestic farm	JN543598.1	6
A/Chicken/Korea/2304/2006	H9N2	12/27/2006	Chicken	Domestic farm	JN543599.1	6
A/Chicken/Korea/408/2007	H9N2	02/27/2007	Chicken	Domestic farm	JN543600.1	6
A/Chicken/Korea/333/2008	H9N2	02/18/2008	Chicken	Domestic farm	JN543601.1	6
A/Duck/Korea/KNUDPJ09/2009	H9N2	05/01/2009	Duck	Live poultry market	JN852779	13
A/Chicken/Korea/KNUGJ09/2009	H9N2	04/01/2009	Chicken	Live poultry market	JN852787	13
A/Chicken/Korea/KNUSWR09/2009	H9N2	04/01/2009	Chicken	Live poultry market	JN852795	13
A/Chicken/Korea/KNUWSJ09/2009	H9N2	05/01/2009	Chicken	Live poultry market	JN852803	13
A/Chicken/Korea/25232 96006/1996	H9N2	Sampled	Chicken	Domestic farm	KF188387.1	1
A/Chicken/Korea/S26/2004	H9N2	12/01/2004	Chicken	Live poultry market	KF188395.1	12
A/Chicken/Korea/KU19 376/2007	H9N2	03/09/2007	Chicken	Live poultry market	KT157793.1	9
A/Duck/Korea/KU114/2007	H9N2	02/01/2007	Duck	Live poultry market	KT157794.1	9
A/Chicken/Korea/KU20 398/2007	H9N2	03/13/2007	Chicken	Live poultry market	KT157795.1	9
A/Duck/Korea/KU1705/2007	H9N2	12/22/2007	Duck	Live poultry market	KT157800.1	9
A/Chicken/Korea/KU178/2008	H9N2	02/01/2008	Chicken	Live poultry market	KT157805.1	9
A/silky Chicken/Korea/KU16 342/2007	H9N2	03/06/2007	Chicken	Live poultry market	KT165007.1	9
A/silky Chicken/Korea/KU20 400/2007	H9N2	03/13/2007	Chicken	Live poultry market	KT165008.1	9
A/silky Chicken/Korea/KU10 194/2007	H9N2	02/09/2007	Chicken	Live poultry market	KT165010.1	9
A/Chicken/Korea/GS 3P/2005(A/chicken/Korea/GS-3P/2005)	H9N2	12/17/2005	Chicken	Domestic farm	KY785729.1	11
A/Chicken/Korea/SL 4P/2002(A/chicken/Korea/SL-4P/2002)	H9N2	12/07/2002	Chicken	Domestic farm	KY785737.1	11
A/Chicken/Korea/YS3 4P/2002(A/Chicken/Korea/YS3-4P/2002)	H9N2	12/07/2002	Chicken	Domestic farm	KY785745.1	11
A/Chicken/Korea/C3/2009	H9N2	12/17/2009	Chicken	Live poultry market	KY785752.1	11
A/Chicken/Korea/C14/2009	H9N2	12/17/2009	Chicken	Live poultry market	KY785768.1	11
A/Chicken/Korea/C15/2009	H9N2	12/17/2009	Chicken	Live poultry market	KY785776.1	11
A/Chicken/Korea/C16/2009	H9N2	12/17/2009	Chicken	Domestic farm	KY785784.1	11
A/Chicken/Korea/C21/2009	H9N2	12/17/2009	Chicken	Live poultry market	KY785791.1	11
A/Chicken/Korea/C31/2009	H9N2	12/07/2009	Chicken	Live poultry market	KY785806.1	11
A/Chicken/Korea/C36/2009	H9N2	12/07/2009	Chicken	Domestic farm	KY785814.1	11
A/Chicken/Korea/C40/2009	H9N2	12/07/2009	Chicken	Live poultry market	KY785822.1	11
A/Chicken/Korea/C41/2009	H9N2	12/07/2009	Chicken	Live poultry market	KY785830.1	11
A/Chicken/Korea/C47/2009	H9N2	12/07/2009	Chicken	Domestic farm	KY785838.1	11
A/Chicken/Korea/C51/2009	H9N2	12/07/2009	Chicken	Domestic farm	KY785846.1	11
A/Chicken/Korea/C54/2009	H9N2	12/07/2009	Chicken	Domestic farm	KY785854.1	11
A/Duck/Korea/D26/2009	H9N2	12/07/2009	Duck	Domestic farm	KY785869.1	11
A/Chicken/Korea/112/04(A/chicken/Korea/04112/04)	H9N2	06/01/2004	Chicken	Domestic farm		2
A/Chicken/Korea/116/04(A/chicken/Korea/04116/04)	H9N2	02/01/2004	Chicken	Domestic farm		2
A/Chicken/Korea/136/04(A/chicken/Korea/04136/04)	H9N2	Sampled	Chicken	Domestic farm		2
A/Chicken/Korea/150/03(A/chicken/Korea/03150/2003)	H9N2	Sampled	Chicken	Domestic farm		2
A/Chicken/Korea/188/03(A/chicken/Korea/03188/2003)	H9N2	Sampled	Chicken	Domestic farm		2
A/Chicken/Korea/236/03(A/chicken/Korea/03236/2003)	H9N2	Sampled	Chicken	Domestic farm		2
A/Chicken/Korea/249/02(A/chicken/Korea/02249/2002)	H9N2	Sampled	Chicken	Domestic farm		2
A/Chicken/Korea/252/02(A/chicken/Korea/02252/2002)	H9N2	Sampled	Chicken	Domestic farm		2
A/Chicken/Korea/311/02(A/chicken/Korea/02311/2002)	H9N2	Sampled	Chicken	Domestic farm		2
A/Chicken/Korea/Q19/04(A/chicken/Korea/04Q19/04)	H9N2	10/01/2004	Chicken	Domestic farm		2
A/Chicken/Korea/Q30/04(A/chicken/Korea/04Q30/04)	H9N2	Sampled	Chicken	Domestic farm		2
A/Chicken/Korea/S1/2003	H9N2	Sampled	Chicken	Live poultry market	AY790313	8
A/Chicken/Korea/164/04	H9N8	11/01/2004	Chicken	Domestic farm	DQ885991.1	2
A/Broiler/Korea/N07-0242/2007	H9N2	02/13/2007	Chicken	Live poultry market	In the separate tab	This study
A/Broiler/Korea/N07-0371/2007	H9N2	03/09/2007	Chicken	Live poultry market	In the separate tab	This study
A/Environment sample/Korea/N13-008/2013	H9N2	01/03/2013	Others	Live poultry market	In the separate tab	This study
A/Guniea fowl/Korea/N06-1259/2006	H9N2	12/03/2006	Chicken	Live poultry market	In the separate tab	This study
A/Korean Native Chicken/Korea/N07-0267/2007	H9N2	02/21/2007	Chicken	Live poultry market	In the separate tab	This study
A/Korean Native Chicken/Korea/N07-0341/2007	H9N2	03/06/2007	Chicken	Live poultry market	In the separate tab	This study
A/Korean Native Chicken/Korea/N07-0372/2007	H9N2	03/09/2007	Chicken	Live poultry market	In the separate tab	This study
A/Korean Native Chicken/Korea/N07-0398/2007	H9N2	03/13/2007	Chicken	Live poultry market	In the separate tab	This study
A/Korean Native Chicken/Korea/N07-0447/2007	H9N2	03/17/2007	Chicken	Live poultry market	In the separate tab	This study
A/Korean Native Chicken/Korea/N07-0618/2007	H9N2	04/19/2007	Chicken	Live poultry market	In the separate tab	This study
A/Korean Native Chicken/Korea/N07-1242/2007	H9N2	08/27/2007	Chicken	Live poultry market	In the separate tab	This study
A/Korean Native Chicken/Korea/N07-1627/2007	H9N2	12/03/2007	Chicken	Live poultry market	In the separate tab	This study
A/Korean Native Chicken/Korea/N07-190/2007	H9N2	02/08/2007	Chicken	Live poultry market	In the separate tab	This study
A/Korean Native Chicken/Korea/N08-0438/2008	H9N2	04/04/2008	Chicken	Live poultry market	In the separate tab	This study
A/Korean Native Chicken/Korea/N08-0585/2008	H9N2	12/19/2008	Chicken	Live poultry market	In the separate tab	This study
A/Korean Native Chicken/Korea/N09-113/2009	H9N2	08/31/2009	Chicken	Live poultry market	In the separate tab	This study
A/Korean Native Chicken/Korea/N11-086/2011	H9N2	09/19/2011	Chicken	Live poultry market	In the separate tab	This study
A/Korean Native Chicken/Korea/N12-004/2012	H9N2	03/19/2012	Chicken	Live poultry market	In the separate tab	This study
A/Korean Native Chicken/Korea/N12-012/2012	H9N2	05/11/2012	Chicken	Live poultry market	In the separate tab	This study
A/Korean Native Chicken/Korea/N12-014/2012	H9N2	05/23/2012	Chicken	Live poultry market	In the separate tab	This study
A/Korean Native Chicken/Korea/N13-023/2015	H9N2	06/30/2013	Chicken	Live poultry market	In the separate tab	This study
A/Korean Native Chicken/Korea/N15-001/2015	H9N2	07/25/2015	Chicken	Live poultry market	In the separate tab	This study
A/Korean Native Chicken/Korea/N16-005/2016	H9N2	11/25/2016	Chicken	Live poultry market	In the separate tab	This study
A/Korean Native Chicken/Korea/P09-127/2009	H9N2	04/02/2009	Chicken	Live poultry market	In the separate tab	This study
A/Korean Native Chicken/Korea/P09-129/2009	H9N2	04/02/2009	Chicken	Live poultry market	In the separate tab	This study
A/Korean Native Chicken/Korea/P09-234/2009	H9N2	05/07/2009	Chicken	Live poultry market	In the separate tab	This study
A/Korean Native Chicken/Korea/P09-239/2009	H9N2	05/07/2009	Chicken	Live poultry market	In the separate tab	This study
A/Korean Native Chicken/Korea/P09-261/2009	H9N2	05/07/2009	Chicken	Live poultry market	In the separate tab	This study
A/Korean Native Chicken/Korea/P09-366/2009	H9N2	10/28/2009	Chicken	Live poultry market	In the separate tab	This study
A/Korean Native Chicken/Korea/P09-370/2009	H9N2	10/28/2009	Chicken	Live poultry market	In the separate tab	This study
A/Korean Native Chicken/Korea/P09-376/2009	H9N2	10/31/2009	Chicken	Live poultry market	In the separate tab	This study
A/Korean Native Chicken/Korea/P09-378/2009	H9N2	10/31/2009	Chicken	Live poultry market	In the separate tab	This study
A/Korean Native Chicken/Korea/P09-390/2009	H9N2	11/04/2009	Chicken	Live poultry market	In the separate tab	This study
A/Korean Native Chicken/Korea/P09-427/2009	H9N2	11/10/2009	Chicken	Live poultry market	In the separate tab	This study
A/Korean Native Chicken/Korea/P09-64/2010	H9N2	10/16/2010	Chicken	Live poultry market	In the separate tab	This study
A/Korean Native Chicken/Korea/P09-91/2009	H9N2	04/02/2009	Chicken	Live poultry market	In the separate tab	This study
A/Korean Native Chicken/Korea/P09-92/2010	H9N2	10/30/2010	Chicken	Live poultry market	In the separate tab	This study
A/Mallard/Korea/N07-0077/2007	H9N2	01/17/2007	Duck	Live poultry market	In the separate tab	This study
A/Mallard/Korea/N07-1243/2007	H9N2	08/27/2007	Duck	Live poultry market	In the separate tab	This study
A/Mallard/Korea/N10-140/2010	H9N2	12/14/2010	Duck	Live poultry market	In the separate tab	This study
A/Mallard/Korea/N11-087/2011	H9N2	09/19/2011	Duck	Live poultry market	In the separate tab	This study
A/Old Layer/Korea/N07-0076/2007	H9N2	01/17/2007	Chicken	Live poultry market	In the separate tab	This study
A/Old Layer/Korea/N08-0414/2008	H9N2	04/03/2008	Chicken	Live poultry market	In the separate tab	This study
A/Pheasant/Korea/N08-0180/2008	H9N2	02/01/2008	Others	Live poultry market	In the separate tab	This study
A/Pheasant/Korea/N09-001/2009	H9N2	01/19/2009	Others	Live poultry market	In the separate tab	This study
A/Pheasant/Korea/N09-064/2009	H9N2	04/30/2009	Others	Live poultry market	In the separate tab	This study
A/Pheasant/Korea/N09-159/2009	H9N2	12/30/2009	Others	Live poultry market	In the separate tab	This study
A/Pheasant/Korea/N12-030/2012	H9N2	11/07/2012	Others	Live poultry market	In the separate tab	This study
A/Quail/Korea/N09-003/2009	H9N2	01/19/2009	Others	Live poultry market	In the separate tab	This study
A/Silkie Chicken/Korea/N06-1260/2006	H9N2	12/03/2006	Chicken	Live poultry market	In the separate tab	This study
A/Silkie Chicken/Korea/N07-0080/2007	H9N2	01/17/2007	Chicken	Live poultry market	In the separate tab	This study
A/Silkie Chicken/Korea/N07-0342/2007	H9N2	03/06/2007	Chicken	Live poultry market	In the separate tab	This study
A/Silkie Chicken/Korea/N07-0446/2007	H9N2	03/17/2007	Chicken	Live poultry market	In the separate tab	This study
A/Silkie Chicken/Korea/N07-1194/2007	H9N2	08/23/2007	Chicken	Live poultry market	In the separate tab	This study
A/Silkie Chicken/Korea/N08-0179/2008	H9N2	02/01/2008	Chicken	Live poultry market	In the separate tab	This study
A/Silkie Chicken/Korea/N08-0190/2008	H9N2	02/04/2008	Chicken	Live poultry market	In the separate tab	This study
A/White Peckin Duck/Korea/N06-1258/2006	H9N2	12/03/2006	Duck	Live poultry market	In the separate tab	This study
A/White Peckin Duck/Korea/N06-1354/2006	H9N2	12/03/2006	Duck	Live poultry market	In the separate tab	This study
A/White Peckin Duck/Korea/N07-0186/2007	H9N2	02/08/2007	Duck	Live poultry market	In the separate tab	This study
A/White Peckin Duck/Korea/N07-1244/2007	H9N2	08/27/2007	Duck	Live poultry market	In the separate tab	This study
A/White Peckin Duck/Korea/N07-1673/2007	H9N2	12/15/2007	Duck	Live poultry market	In the separate tab	This study
A/White Peckin Duck/Korea/N08-0439/2008	H9N2	04/04/2008	Duck	Live poultry market	In the separate tab	This study
A/White Peckin Duck/Korea/N09-002/2009	H9N2	01/19/2009	Duck	Live poultry market	In the separate tab	This study
A/White Peckin Duck/Korea/N09-062/2009	H9N2	04/30/2009	Duck	Live poultry market	In the separate tab	This study
A/White Peckin Duck/Korea/N09-114/2009	H9N2	08/31/2009	Duck	Live poultry market	In the separate tab	This study
A/White Peckin Duck/Korea/N09-127/2009	H9N2	10/09/2009	Duck	Live poultry market	In the separate tab	This study
A/White Peckin Duck/Korea/N09-160/2009	H9N2	12/30/2009	Duck	Live poultry market	In the separate tab	This study
A/White Peckin Duck/Korea/N10-146/2010	H9N2	12/30/2010	Duck	Live poultry market	In the separate tab	This study
A/White Peckin Duck/Korea/N12-005/2012	H9N2	03/19/2012	Duck	Live poultry market	In the separate tab	This study
A/White Peckin Duck/Korea/N12-008/2012	H9N2	04/12/2012	Duck	Live poultry market	In the separate tab	This study
A/White Peckin Duck/Korea/N12-013/2012	H9N2	05/11/2012	Duck	Live poultry market	In the separate tab	This study
A/White Peckin Duck/Korea/N13-020/2013	H9N2	03/14/2013	Duck	Live poultry market	In the separate tab	This study
A/White Peckin Duck/Korea/P09-389/2009	H9N2	11/04/2009	Duck	Live poultry market	In the separate tab	This study

## Sheet: NP
Strain	Subtype	Date isolation	Host	Isolated location	Accession no.	Reference
A/Chicken/Korea/38349 P96323/96	H9N2	Sampled	Chicken	Domestic farm	AF156411.1	1
A/Chicken/Korea/25232 006/96	H9N2	Sampled	Chicken	Domestic farm	AF156412.1	1
A/Chicken/Korea/MS96/96	H9N2	Sampled	Chicken	Domestic farm	AF203787.1	7
A/chicken/KOREA/99029/99	H9N2	Sampled	Chicken	Domestic farm	AF508604.1	8
A/chicken/Korea/S1/2003	H9N2	07/01/2003	Chicken	Live poultry market	AY800236.1	8
A/silky chicken/Korea/S3/03	H9N2	07/01/2003	Chicken	Live poultry market	AY862646.1	1
A/chicken/Korea/S5/03	H9N2	Sampled	Chicken	Live poultry market	AY862648.1	1
A/chicken/Korea/S12/03	H9N2	Sampled	Chicken	Live poultry market	AY862649.1	1
A/duck/Korea/S13/03	H9N2	07/01/2003	Duck	Live poultry market	AY862650.1	1
A/dove/Korea/S14/03	H9N2	Sampled	Others	Live poultry market	AY862651.1	1
A/chicken/Korea/S15/03	H9N2	Sampled	Chicken	Live poultry market	AY862652.1	1
A/chicken/Korea/S16/03	H9N2	Sampled	Chicken	Live poultry market	AY862653.1	1
A/chicken/Cheongju/ADL0401/2004	H9N2	07/01/2004	Chicken	Domestic farm	DQ470874.1	14
A/chicken/Korea/S21/2004	H9N2	Sampled	Chicken	Live poultry market	EU662952.1	8
A/duck/Korea/A105/2009	H6N2	04/01/2009	Duck	Domestic farm	GQ414875.1	21
A/duck/Korea/A121/2009	H6N2	04/01/2009	Duck	Domestic farm	GQ414876.1	21
A/duck/Korea/A56/2009	H6N2	03/01/2009	Duck	Domestic farm	GQ414877.1	21
A/duck/Korea/276 7/2008	H6N2	05/01/2008	Duck	Live poultry market	GQ414878.1	21
A/duck/Korea/A20/2009	H6N2	03/01/2009	Duck	Domestic farm	GQ414879.1	21
A/duck/Korea/A50/2009	H6N2	03/01/2009	Duck	Domestic farm	GQ414880.1	21
A/duck/Korea/A39/2008	H6N2	10/01/2008	Duck	Domestic farm	GQ414882.1	21
A/duck/Korea/522 79/2008	H6N2	05/01/2008	Duck	Live poultry market	GQ414883.1	21
A/chicken/Korea/AI 96004/1996	H9N2	Sampled	Chicken	Domestic farm	GU053196.1	7
A/chicken/Korea/A146/2009	H9N2	04/28/2009	Chicken	Live poultry market	GU086250.1	3
A/chicken/Korea/A170/2009	H9N2	06/04/2009	Chicken	Live poultry market	GU086251.1	3
A/duck/Korea/A174/2009	H9N2	Sampled	Duck	Domestic farm	GU086253.1	3
A/chicken/Korea/LBM76/2007	H9N2	01/01/2007	Chicken	Live poultry market	GU122068.1	36
A/mallard duck/Korea/LBM397/2007	H3N2	03/01/2007	Duck	Live poultry market	GU122069.1	36
A/pekin duck/Korea/LBM399/2007	H6N2	03/01/2007	Duck	Live poultry market	GU122070.1	36
A/pekin duck/Korea/LBM1354/2006	H3N2	12/01/2006	Duck	Live poultry market	GU122071.1	36
A/guinea fowl/Korea/LBM1259/2006	H9N2	12/01/2006	Chicken	Live poultry market	HQ143722.1	43
A/Korean native chicken/Korea/LBM267/2007	H9N2	02/01/2007	Chicken	Live poultry market	HQ143723.1	43
A/silky fowl/Korea/LBM268/2007	H9N2	02/01/2007	Chicken	Live poultry market	HQ143724.1	43
A/silky fowl/Korea/LBM446/2007	H9N2	03/01/2007	Chicken	Live poultry market	HQ143725.1	43
A/pheasant/Korea/LBM180/2008	H9N2	02/01/2008	Others	Live poultry market	HQ143726.1	43
A/pheasant/Korea/LBM190/2008	H9N2	02/01/2008	Others	Live poultry market	HQ143727.1	43
A/Pekin duck/Korea/LBM1674/2007	H6N2	12/01/2007	Duck	Live poultry market	HQ143728.1	43
A/duck/Korea/CBU08107/2008	H9N2	10/01/2008	Duck	Domestic farm	HQ221712.1	4
A/chicken/Korea/SH0802/2008	H9N2	11/01/2008	Chicken	Slaughter house	HQ221713.1	4
A/chicken/Korea/HC09/2009	H9N2	12/31/2008	Chicken	Backyard farm	HQ221714.1	4
A/chicken/Korea/SH0902/2009	H9N2	12/31/2008	Chicken	Slaughter house	HQ221715.1	4
A/chicken/Korea/SH0903/2009	H9N2	03/01/2009	Chicken	Slaughter house	HQ221716.1	4
A/duck/Korea/SH0904/2009	H9N2	04/01/2009	Duck	Slaughter house	HQ221717.1	4
A/chicken/Korea/SH0906/2009	H9N2	03/31/2009	Chicken	Slaughter house	HQ221719.1	4
A/chicken/Korea/SH0907/2009	H9N2	04/30/2009	Chicken	Slaughter house	HQ221720.1	4
A/duck/Korea/SH0908/2009	H9N2	04/30/2009	Duck	Slaughter house	HQ221721.1	4
A/chicken/Korea/SH0910/2009	H9N2	04/30/2009	Chicken	Slaughter house	HQ221723.1	4
A/chicken/Korea/SH0911/2009	H9N2	07/31/2009	Chicken	Slaughter house	HQ221724.1	4
A/duck/Korea/SH0912/2009	H9N2	07/31/2009	Duck	Slaughter house	HQ221725.1	4
A/chicken/Korea/SH0913/2009	H9N2	11/30/2009	Chicken	Slaughter house	HQ221726.1	4
A/chicken/Korea/SH0914/2009	H9N2	08/31/2009	Chicken	Slaughter house	HQ221727.1	4
A/duck/Korea/SH0915/2009	H9N2	10/31/2009	Duck	Slaughter house	HQ221728.1	4
A/chicken/Korea/HC0410/2009	H9N2	10/31/2009	Chicken	Backyard farm	HQ221729.1	4
A/Korean native chicken/Korea/K040110/2010	H9N2	03/22/2010	Chicken	Live poultry market	JF917104.1	10
A/duck/Korea/U12/2007	H3N2	05/10/2007	Duck	Domestic farm	JN087169.1	17
A/duck/Korea/GJ107/2007	H3N2	12/10/2007	Duck	Domestic farm	JN087289.1	17
A/duck/Korea/GJ108/2007	H3N2	12/10/2007	Duck	Domestic farm	JN087297.1	17
A/chicken/Korea/895/2005	H9N2	10/28/2005	Chicken	Domestic farm	JN543574.1	6
A/chicken/Korea/50/2006	H9N2	01/17/2006	Chicken	Domestic farm	JN543575.1	6
A/chicken/Korea/69/2006	H9N2	01/19/2006	Chicken	Domestic farm	JN543576.1	6
A/chicken/Korea/162/2006	H9N2	02/10/2006	Chicken	Domestic farm	JN543577.1	6
A/chicken/Korea/168/2006	H9N2	02/13/2006	Chicken	Domestic farm	JN543578.1	6
A/chicken/Korea/196/2006	H9N2	02/17/2006	Chicken	Domestic farm	JN543579.1	6
A/chicken/Korea/580/2006	H9N2	04/27/2006	Chicken	Domestic farm	JN543580.1	6
A/chicken/Korea/711/2006	H9N2	05/10/2006	Chicken	Domestic farm	JN543581.1	6
A/chicken/Korea/801/2006	H9N2	05/23/2006	Chicken	Domestic farm	JN543582.1	6
A/chicken/Korea/831/2006	H9N2	05/25/2006	Chicken	Domestic farm	JN543583.1	6
A/chicken/Korea/845/2006	H9N2	05/26/2006	Chicken	Domestic farm	JN543584.1	6
A/chicken/Korea/865/2006	H9N2	05/29/2006	Chicken	Domestic farm	JN543585.1	6
A/chicken/Korea/2128/2006	H9N2	11/22/2006	Chicken	Domestic farm	JN543586.1	6
A/chicken/Korea/2203/2006	H9N2	12/08/2006	Chicken	Domestic farm	JN543587.1	6
A/chicken/Korea/2304/2006	H9N2	12/27/2006	Chicken	Domestic farm	JN543588.1	6
A/chicken/Korea/97/2007	H9N2	01/16/2007	Chicken	Domestic farm	JN543589.1	6
A/chicken/Korea/121/2007	H9N2	01/22/2007	Chicken	Domestic farm	JN543590.1	6
A/chicken/Korea/408/2007	H9N2	02/27/2007	Chicken	Domestic farm	JN543591.1	6
A/chicken/Korea/575/2007	H9N2	03/15/2007	Chicken	Domestic farm	JN543592.1	6
A/chicken/Korea/801/2007	H9N2	04/10/2007	Chicken	Domestic farm	JN543593.1	6
A/chicken/Korea/1738/2007	H9N2	08/06/2007	Chicken	Domestic farm	JN543594.1	6
A/chicken/Korea/333/2008	H9N2	02/18/2008	Chicken	Domestic farm	JN543595.1	6
A/duck/Korea/KNUDPJ09/2009	H9N2	04/30/2009	Duck	Live poultry market	JN852782.1	9
A/chicken/Korea/KNUGJ09/2009	H9N2	04/01/2009	Chicken	Live poultry market	JN852790.1	13
A/chicken/Korea/KNUSWR09/2009	H9N2	03/31/2009	Chicken	Live poultry market	JN852798.1	13
A/chicken/Korea/KNUWSJ09/2009	H9N2	04/30/2009	Chicken	Live poultry market	JN852806.1	13
A/chicken/Korea/01310/2001	H9N2	Sampled	Chicken	Domestic farm	JX094856.1	15
A/chicken/Korea/GS 3P/2005	H9N2	12/17/2005	Chicken	Domestic farm	KY785730.1	11
A/chicken/Korea/SL 4P/2002	H9N2	12/07/2002	Chicken	Domestic farm	KY785738.1	11
A/chicken/Korea/YS3 4P/2002	H9N2	12/07/2002	Chicken	Domestic farm	KY785746.1	11
A/chicken/Korea/C3/2009	H9N2	12/17/2009	Chicken	Live poultry market	KY785753.1	11
A/chicken/Korea/C9/2009	H9N2	12/17/2009	Chicken	Domestic farm	KY785761.1	11
A/chicken/Korea/C14/2009	H9N2	12/17/2009	Chicken	Live poultry market	KY785769.1	11
A/chicken/Korea/C15/2009	H9N2	12/17/2009	Chicken	Live poultry market	KY785777.1	11
A/chicken/Korea/C21/2009	H9N2	12/17/2009	Chicken	Live poultry market	KY785792.1	11
A/chicken/Korea/C29/2009	H9N2	12/17/2009	Chicken	Live poultry market	KY785799.1	11
A/chicken/Korea/C31/2009	H9N2	12/07/2009	Chicken	Live poultry market	KY785807.1	11
A/chicken/Korea/C36/2009	H9N2	12/07/2009	Chicken	Domestic farm	KY785815.1	11
A/chicken/Korea/C40/2009	H9N2	12/07/2009	Chicken	Live poultry market	KY785823.1	11
A/chicken/Korea/C41/2009	H9N2	12/07/2009	Chicken	Live poultry market	KY785831.1	11
A/chicken/Korea/C47/2009	H9N2	12/07/2009	Chicken	Domestic farm	KY785839.1	11
A/chicken/Korea/C51/2009	H9N2	12/07/2009	Chicken	Domestic farm	KY785847.1	11
A/chicken/Korea/C54/2009	H9N2	12/07/2009	Chicken	Domestic farm	KY785855.1	11
A/duck/Korea/D26/2009	H9N2	12/07/2009	Duck	Domestic farm	KY785870.1	11
A/duck/Korea/D30/2009	H9N2	12/07/2009	Duck	Domestic farm	KY785875.1	11
A/Mallard/Korea/N06-1355/2006	H3N2	12/27/2006	Duck	Live poultry market	In the separate tab	This study
A/Mallard/Korea/N07-0397/2007	H3N2	03/13/2007	Duck	Live poultry market	In the separate tab	This study
A/Korean Native Chicken/Korea/P09-386/2009	H6N2	11/04/2009	Chicken	Live poultry market	In the separate tab	This study
A/Mallard/Korea/N07-1674-1/2007	H6N2	12/15/2007	Duck	Live poultry market	In the separate tab	This study
A/Mallard/Korea/N07-1674-2/2007	H6N2	12/15/2007	Duck	Live poultry market	In the separate tab	This study
A/White Peckin duck/Korea/N07-0399-1/2007	H6N2	03/13/2007	Duck	Live poultry market	In the separate tab	This study
A/White Peckin Duck/Korea/P09-237/2009	H6N2	05/07/2009	Duck	Live poultry market	In the separate tab	This study
A/Broiler/Korea/N07-0242/2007	H9N2	02/13/2007	Chicken	Live poultry market	In the separate tab	This study
A/Broiler/Korea/N07-0371/2007	H9N2	03/09/2007	Chicken	Live poultry market	In the separate tab	This study
A/Environment sample/Korea/N13-008/2013	H9N2	01/03/2013	Others	Live poultry market	In the separate tab	This study
A/Guniea fowl/Korea/N06-1259/2006	H9N2	12/03/2006	Chicken	Live poultry market	In the separate tab	This study
A/Korean Native Chicken/Korea/N07-0267/2007	H9N2	02/21/2007	Chicken	Live poultry market	In the separate tab	This study
A/Korean Native Chicken/Korea/N07-0341/2007	H9N2	03/06/2007	Chicken	Live poultry market	In the separate tab	This study
A/Korean Native Chicken/Korea/N07-0372/2007	H9N2	03/09/2007	Chicken	Live poultry market	In the separate tab	This study
A/Korean Native Chicken/Korea/N07-0398/2007	H9N2	03/13/2007	Chicken	Live poultry market	In the separate tab	This study
A/Korean Native Chicken/Korea/N07-0447/2007	H9N2	03/17/2007	Chicken	Live poultry market	In the separate tab	This study
A/Korean Native Chicken/Korea/N07-0618/2007	H9N2	04/19/2007	Chicken	Live poultry market	In the separate tab	This study
A/Korean Native Chicken/Korea/N07-1242/2007	H9N2	08/27/2007	Chicken	Live poultry market	In the separate tab	This study
A/Korean Native Chicken/Korea/N07-1627/2007	H9N2	12/03/2007	Chicken	Live poultry market	In the separate tab	This study
A/Korean Native Chicken/Korea/N07-190/2007	H9N2	02/08/2007	Chicken	Live poultry market	In the separate tab	This study
A/Korean Native Chicken/Korea/N08-0438/2008	H9N2	04/04/2008	Chicken	Live poultry market	In the separate tab	This study
A/Korean Native Chicken/Korea/N08-0585/2008	H9N2	12/19/2008	Chicken	Live poultry market	In the separate tab	This study
A/Korean Native Chicken/Korea/N09-113/2009	H9N2	08/31/2009	Chicken	Live poultry market	In the separate tab	This study
A/Korean Native Chicken/Korea/N11-086/2011	H9N2	09/19/2011	Chicken	Live poultry market	In the separate tab	This study
A/Korean Native Chicken/Korea/N12-004/2012	H9N2	03/19/2012	Chicken	Live poultry market	In the separate tab	This study
A/Korean Native Chicken/Korea/N12-012/2012	H9N2	05/11/2012	Chicken	Live poultry market	In the separate tab	This study
A/Korean Native Chicken/Korea/N12-014/2012	H9N2	05/23/2012	Chicken	Live poultry market	In the separate tab	This study
A/Korean native chicken/Korea/N13-023/2015	H9N2	06/30/2013	Chicken	Live poultry market	In the separate tab	This study
A/Korean native chicken/Korea/N15-001/2015	H9N2	07/25/2015	Chicken	Live poultry market	In the separate tab	This study
A/Korean Native Chicken/Korea/N16-005/2016	H9N2	11/25/2016	Chicken	Live poultry market	In the separate tab	This study
A/Korean Native Chicken/Korea/P09-127/2009	H9N2	04/02/2009	Chicken	Live poultry market	In the separate tab	This study
A/Korean Native Chicken/Korea/P09-129/2009	H9N2	04/02/2009	Chicken	Live poultry market	In the separate tab	This study
A/Korean Native Chicken/Korea/P09-234/2009	H9N2	05/07/2009	Chicken	Live poultry market	In the separate tab	This study
A/Korean Native Chicken/Korea/P09-239/2009	H9N2	05/07/2009	Chicken	Live poultry market	In the separate tab	This study
A/Korean Native Chicken/Korea/P09-261/2009	H9N2	05/07/2009	Chicken	Live poultry market	In the separate tab	This study
A/Korean Native Chicken/Korea/P09-366/2009	H9N2	10/28/2009	Chicken	Live poultry market	In the separate tab	This study
A/Korean Native Chicken/Korea/P09-370/2009	H9N2	10/28/2009	Chicken	Live poultry market	In the separate tab	This study
A/Korean Native Chicken/Korea/P09-376/2009	H9N2	10/31/2009	Chicken	Live poultry market	In the separate tab	This study
A/Korean Native Chicken/Korea/P09-378/2009	H9N2	10/31/2009	Chicken	Live poultry market	In the separate tab	This study
A/Korean Native Chicken/Korea/P09-390/2009	H9N2	11/04/2009	Chicken	Live poultry market	In the separate tab	This study
A/Korean Native Chicken/Korea/P09-427/2009	H9N2	11/10/2009	Chicken	Live poultry market	In the separate tab	This study
A/Korean Native Chicken/Korea/P09-64/2010	H9N2	10/16/2010	Chicken	Live poultry market	In the separate tab	This study
A/Korean Native Chicken/Korea/P09-91/2009	H9N2	04/02/2009	Chicken	Live poultry market	In the separate tab	This study
A/Korean Native Chicken/Korea/P09-92/2010	H9N2	10/30/2010	Chicken	Live poultry market	In the separate tab	This study
A/Mallard/Korea/N07-0077/2007	H9N2	01/17/2007	Duck	Live poultry market	In the separate tab	This study
A/Mallard/Korea/N07-1243/2007	H9N2	08/27/2007	Duck	Live poultry market	In the separate tab	This study
A/Mallard/Korea/N10-140/2010	H9N2	12/14/2010	Duck	Live poultry market	In the separate tab	This study
A/Mallard/Korea/N11-087/2011	H9N2	09/19/2011	Duck	Live poultry market	In the separate tab	This study
A/Old Layer/Korea/N07-0076/2007	H9N2	01/17/2007	Chicken	Live poultry market	In the separate tab	This study
A/Old Layer/Korea/N08-0414/2008	H9N2	04/03/2008	Chicken	Live poultry market	In the separate tab	This study
A/Pheasant/Korea/N08-0180/2008	H9N2	02/01/2008	Others	Live poultry market	In the separate tab	This study
A/Pheasant/Korea/N09-001/2009	H9N2	01/19/2009	Others	Live poultry market	In the separate tab	This study
A/Pheasant/Korea/N09-064/2009	H9N2	04/30/2009	Others	Live poultry market	In the separate tab	This study
A/Pheasant/Korea/N09-159/2009	H9N2	12/30/2009	Others	Live poultry market	In the separate tab	This study
A/Pheasant/Korea/N12-030/2012	H9N2	11/07/2012	Others	Live poultry market	In the separate tab	This study
A/Quail/Korea/N09-003/2009	H9N2	01/19/2009	Others	Live poultry market	In the separate tab	This study
A/Silkie Chicken/Korea/N06-1260/2006	H9N2	12/03/2006	Chicken	Live poultry market	In the separate tab	This study
A/Silkie Chicken/Korea/N07-0080/2007	H9N2	01/17/2007	Chicken	Live poultry market	In the separate tab	This study
A/Silkie Chicken/Korea/N07-0342/2007	H9N2	03/06/2007	Chicken	Live poultry market	In the separate tab	This study
A/Silkie Chicken/Korea/N07-0446/2007	H9N2	03/17/2007	Chicken	Live poultry market	In the separate tab	This study
A/Silkie Chicken/Korea/N07-1194/2007	H9N2	08/23/2007	Chicken	Live poultry market	In the separate tab	This study
A/Silkie Chicken/Korea/N08-0179/2008	H9N2	02/01/2008	Chicken	Live poultry market	In the separate tab	This study
A/Silkie Chicken/Korea/N08-0190/2008	H9N2	02/04/2008	Chicken	Live poultry market	In the separate tab	This study
A/White Peckin duck/Korea/N06-1258/2006	H9N2	12/03/2006	Duck	Live poultry market	In the separate tab	This study
A/White Peckin duck/Korea/N06-1354/2006	H9N2	12/03/2006	Duck	Live poultry market	In the separate tab	This study
A/White Peckin duck/Korea/N07-0186/2007	H9N2	02/08/2007	Duck	Live poultry market	In the separate tab	This study
A/White Peckin duck/Korea/N07-1244/2007	H9N2	08/27/2007	Duck	Live poultry market	In the separate tab	This study
A/White Peckin duck/Korea/N07-1673/2007	H9N2	12/15/2007	Duck	Live poultry market	In the separate tab	This study
A/White Peckin duck/Korea/N08-0439/2008	H9N2	04/04/2008	Duck	Live poultry market	In the separate tab	This study
A/White Peckin duck/Korea/N09-002/2009	H9N2	01/19/2009	Duck	Live poultry market	In the separate tab	This study
A/White Peckin duck/Korea/N09-062/2009	H9N2	04/30/2009	Duck	Live poultry market	In the separate tab	This study
A/White Peckin duck/Korea/N09-114/2009	H9N2	08/31/2009	Duck	Live poultry market	In the separate tab	This study
A/White Peckin duck/Korea/N09-127/2009	H9N2	10/09/2009	Duck	Live poultry market	In the separate tab	This study
A/White Peckin duck/Korea/N09-160/2009	H9N2	12/30/2009	Duck	Live poultry market	In the separate tab	This study
A/White Peckin duck/Korea/N10-146/2010	H9N2	12/30/2010	Duck	Live poultry market	In the separate tab	This study
A/White Peckin duck/Korea/N12-005/2012	H9N2	03/19/2012	Duck	Live poultry market	In the separate tab	This study
A/White Peckin duck/Korea/N12-008/2012	H9N2	04/12/2012	Duck	Live poultry market	In the separate tab	This study
A/White Peckin duck/Korea/N12-013/2012	H9N2	05/11/2012	Duck	Live poultry market	In the separate tab	This study
A/White Peckin duck/Korea/N13-020/2013	H9N2	03/14/2013	Duck	Live poultry market	In the separate tab	This study
A/White Peckin Duck/Korea/P09-389/2009	H9N2	11/04/2009	Duck	Live poultry market	In the separate tab	This study

## Sheet: NA
Strain	Subtype	Date isolation	Host	Isolated location	Accession no.	Reference
A/duck/Hokkaido/95/01	H2N2	Sampled	Wild bird	Wild bird sample	AB276116.1	42
A/duck/Hokkaido/5/1977	H3N2	Sampled	Wild bird	Wild bird sample	AB277755.2	42
A/duck/Hokkaido/120/2001	H6N2	Sampled	Wild bird	Wild bird sample	AB286877.1	42
A/duck/Hong Kong/301/1978	H7N2	Sampled	Wild bird	Wild bird sample	AB302790.1	100
A/duck/Tsukuba/28/2005	H6N2	Sampled	Wild bird	Wild bird sample	AB472018.1	101
A/Duck/Hong Kong/Y439/97	H9N2	Sampled	Duck	Live poultry market	AF156395.1	75
A/Chicken/Korea/MS96/96	H9N2	Sampled	Chicken	Domestic farm	AF203786.1	7
A/chicken/Korea/99029/99	H9N2	Sampled	Chicken	Domestic farm	AF508582.1	8
A/duck/Hokkaido/13/00	H9N2	Sampled	Wild bird	Wild bird sample	AY330340.1	44
A/duck/Hokkaido/31/97	H9N2	Sampled	Wild bird	Wild bird sample	AY330341.1	44
A/chicken/Korea/S1/2003	H9N2	Sampled	Chicken	Live poultry market	AY800235.1	8
A/silky chicken/Korea/S3/03	H9N2	Sampled	Chicken	Live poultry market	AY862630.1	1
A/chicken/Korea/S4/03	H9N2	Sampled	Chicken	Live poultry market	AY862631.1	1
A/chicken/Korea/S5/03	H9N2	Sampled	Chicken	Live poultry market	AY862632.1	1
A/chicken/Korea/S12/03	H9N2	Sampled	Chicken	Live poultry market	AY862633.1	1
A/duck/Korea/S13/03	H9N2	Sampled	Duck	Live poultry market	AY862634.1	1
A/dove/Korea/S14/03	H9N2	Sampled	Others	Live poultry market	AY862635.1	1
A/chicken/Korea/S15/03	H9N2	Sampled	Chicken	Live poultry market	AY862636.1	1
A/chicken/Korea/S16/03	H9N2	Sampled	Chicken	Live poultry market	AY862637.1	1
A/chicken/Korea/S18/03	H9N2	Sampled	Chicken	Live poultry market	AY862638.1	1
A/chicken/Korea/S6/03	H3N2	Sampled	Chicken	Live poultry market	AY862639.1	1
A/duck/Korea/S8/03	H3N2	Sampled	Duck	Live poultry market	AY862641.1	1
A/duck/Korea/S9/03	H3N2	Sampled	Duck	Live poultry market	AY862642.1	1
A/duck/Korea/S10/03	H3N2	Sampled	Chicken	Live poultry market	AY862643.1	1
A/dove/Korea/S11/03	H3N2	Sampled	Others	Live poultry market	AY862644.1	1
A/duck/Hong kong/293/1978	H7N2	Sampled	Wild bird	Wild bird sample	CY005620.1	103
A/duck/Hong Kong/784/1979	H9N2	10/10/1979	Duck	Live poultry market	CY014618.1	103
A/gadwall/Ohio/37/1999	H6N2	10/16/1999	Wild bird	Wild bird sample	CY016158.1	104
A/aquatic bird/Korea/CN17/2009	H6N2	11/01/2009	Wild bird	Wild bird sample	CY098224.1	88
A/duck/Hunan/2110/2006	H6N2	04/01/2006	Duck	Live poultry market	CY109316.1	22
A/common murre/Alaska/175/1976	H1N2	Sampled	Wild bird	Wild bird sample	CY179037.1	99
A/common murre/Alaska/306/1976	H1N2	Sampled	Wild bird	Wild bird sample	CY179653.1	102
A/chicken/Cheongju/ADL0401/2004	H9N2	Sampled	Chicken	Domestic farm	DQ464353.1	14
A/duck/Jiang Xi/1286/2005	H5N2	Sampled	Wild bird	Wild bird sample	EF597303.1	16
A/goose/Gui Yang/3799/2005	H5N2	Sampled	Duck	Live poultry market	EF597305.1	16
A/duck/Jiang Xi/3345/2005	H5N2	Sampled	Wild bird	Wild bird sample	EF597310.1	16
A/gull/Moscow/3100/2006	H6N2	10/01/2006	Wild bird	Wild bird sample	EU152239.1	105
A/chicken/Korea/01310/2001	H9N2	Sampled	Chicken	Domestic farm	EU253562.2	15
A/aquatic bird/Korea/CN 2/2004	H3N2	Sampled	Wild bird	Wild bird sample	EU301274.1	87
A/aquatic bird/Korea/JN 2/2006	H3N2	Sampled	Wild bird	Wild bird sample	EU301275.1	87
A/aquatic bird/Korea/KN 2/2005	H3N2	Sampled	Wild bird	Wild bird sample	EU301276.1	87
A/duck/Korea/LPM01/2004	H3N2	Sampled	Duck	Live poultry market	EU301284.1	87
A/chicken/Korea/LPM03/2004	H3N2	Sampled	Chicken	Live poultry market	EU301285.1	87
A/duck/Korea/LPM09/2004	H3N2	Sampled	Duck	Live poultry market	EU301286.1	87
A/chicken/Korea/LPM17/2004	H3N2	Sampled	Duck	Live poultry market	EU301287.1	87
A/duck/Korea/LPM18/2004	H3N2	Sampled	Duck	Live poultry market	EU301288.1	87
A/duck/Korea/LPM22/2005	H3N2	Sampled	Duck	Live poultry market	EU301289.1	87
A/duck/Korea/LPM39/2005	H3N2	Sampled	Duck	Live poultry market	EU301293.1	87
A/chicken/Korea/LPM43/2005	H3N2	Sampled	Chicken	Live poultry market	EU301294.1	87
A/chicken/Korea/LPM44/2005	H3N2	Sampled	Chicken	Live poultry market	EU301295.1	87
A/duck/Korea/LPM56/2005	H3N2	Sampled	Duck	Live poultry market	EU301296.1	87
A/chicken/Korea/LPM61/2005	H3N2	Sampled	Chicken	Live poultry market	EU301297.1	87
A/duck/Korea/LPM66/2006	H3N2	Sampled	Duck	Live poultry market	EU301298.1	87
A/chicken/Korea/LPM67/2006	H3N2	Sampled	Chicken	Live poultry market	EU301299.1	87
A/duck/Korea/LPM86/2006	H3N2	Sampled	Duck	Live poultry market	EU301300.1	87
A/chicken/Korea/LPM88/2006	H3N2	Sampled	Chicken	Live poultry market	EU301301.1	87
A/duck/Korea/LPM91/2006	H3N2	Sampled	Duck	Live poultry market	EU301302.1	87
A/duck/Eastern China/164/2002	H6N2	Sampled	Wild bird	Wild bird sample	EU429762.1	107
A/chicken/Korea/S21/2004	H9N2	Sampled	Chicken	Live poultry market	EU662950.1	8
A/mallard/MD/185/2003	H5N2	Sampled	Wild bird	Wild bird sample	EU980503.1	108
A/mallard/MN/1/2000	H5N2	Sampled	Wild bird	Wild bird sample	FJ357071.1	109
A/duck/Primorie/2621/2001	H5N2	08/24/2001	Wild bird	Wild bird sample	GQ162788.1	67
A/spotbill duck/Xuyi/18/2005	H5N2	02/01/2005	Wild bird	Wild bird sample	GQ184331.1	106
A/spotbill duck/Xuyi/6/2005	H11N2	01/01/2005	Wild bird	Wild bird sample	GQ184332.1	112
A/mallard/Xuyi/10/2005	H5N2	01/01/2005	Wild bird	Wild bird sample	GQ184334.1	132
A/duck/Korea/A105/2009	H6N2	04/01/2009	Duck	Domestic farm	GQ414911.1	21
A/duck/Korea/A121/2009	H6N2	04/01/2009	Duck	Domestic farm	GQ414912.1	21
A/duck/Korea/A56/2009	H6N2	03/01/2009	Duck	Domestic farm	GQ414913.1	21
A/duck/Korea/A127/2009	H6N2	04/01/2009	Duck	Domestic farm	GQ414914.1	21
A/spot billed duck/Korea/619/2008	H6N2	10/01/2008	Wild bird	Wild bird sample	GQ414915.1	21
A/duck/Korea/460 5/2008	H6N2	05/01/2008	Duck	Live poultry market	GQ414916.1	21
A/duck/Korea/412 4/2008	H6N2	05/01/2008	Duck	Domestic farm	GQ414917.1	21
A/duck/Korea/522 79/2008	H6N2	05/01/2008	Duck	Live poultry market	GQ414918.1	21
A/duck/Korea/276 7/2008	H6N2	05/01/2008	Duck	Live poultry market	GQ414919.1	21
A/duck/Korea/A39/2008	H6N2	10/01/2008	Duck	Domestic farm	GQ414920.1	21
A/duck/Korea/A20/2009	H6N2	03/01/2009	Duck	Domestic farm	GQ414921.1	21
A/duck/Korea/A50/2009	H6N2	03/01/2009	Duck	Domestic farm	GQ414922.1	21
A/duck/Korea/A65/2009	H6N2	03/01/2009	Duck	Domestic farm	GQ414923.1	21
A/chicken/Korea/A146/2009	H9N2	04/28/2009	Chicken	Live poultry market	GU086243.1	3
A/chicken/Korea/A170/2009	H9N2	06/04/2009	Chicken	Live poultry market	GU086244.1	3
A/duck/Korea/A174/2009	H9N2	06/19/2009	Duck	Domestic farm	GU086245.1	3
A/wild bird/Korea/A81/2009	H5N2	04/06/2009	Wild bird	Wild bird sample	GU086246.1	3
A/duck/Korea/A14/2008	H5N2	10/04/2008	Duck	Domestic farm	GU086248.1	3
A/duck/Korea/A93/2008	H5N2	12/31/2008	Duck	Domestic farm	GU086249.1	3
A/Korean native chicken/Korea/LBM341/2007	H9N2	03/01/2007	Chicken	Live poultry market	GU122056.1	36
A/Korean native chicken/Korea/LBM453/2008	H9N2	04/01/2008	Chicken	Live poultry market	GU122059.1	36
A/pekin duck/Korea/LBM1354/2006	H3N2	12/01/2006	Duck	Live poultry market	GU122060.1	36
A/mallard duck/Korea/LBM397/2007	H3N2	03/01/2007	Duck	Live poultry market	GU122061.1	36
A/pekin duck/Korea/LBM176/2008	H3N2	02/01/2008	Duck	Live poultry market	GU122062.1	36
A/pekin duck/Korea/LBM78/2007	H3N2	01/01/2007	Duck	Live poultry market	GU122063.1	36
A/mallard duck/Korea/LBM188/2008	H4N2	02/01/2008	Duck	Live poultry market	GU122066.1	36
A/chicken/Korea/895/2005	H9N2	10/28/2005	Chicken	Domestic farm	GU247932.2	6
A/chicken/Korea/50/2006	H9N2	01/17/2006	Chicken	Domestic farm	GU247933.2	6
A/chicken/Korea/168/2006	H9N2	02/13/2006	Chicken	Domestic farm	GU247935.2	6
A/chicken/Korea/845/2006	H9N2	05/26/2006	Chicken	Domestic farm	GU247938.2	6
A/chicken/Korea/865/2006	H9N2	05/29/2006	Chicken	Domestic farm	GU247939.2	6
A/chicken/Korea/2128/2006	H9N2	11/22/2006	Chicken	Domestic farm	GU247940.2	6
A/chicken/Korea/575/2007	H9N2	03/15/2007	Chicken	Domestic farm	GU247943.2	6
A/chicken/Korea/801/2007	H9N2	04/10/2007	Chicken	Domestic farm	GU247944.2	6
A/chicken/Korea/1783/2007	H9N2	08/06/2007	Chicken	Domestic farm	GU247945.2	6
A/chicken/Korea/121/2007	H9N2	01/22/2007	Chicken	Domestic farm	GU247946.2	6
A/chicken/Korea/831/2006	H9N2	05/25/2006	Chicken	Domestic farm	GU247947.2	6
A/aquatic bird/Korea/w54/2005	H5N2	11/01/2005	Wild bird	Wild bird sample	GU361232.1	38
A/aquatic bird/Korea/w74/2005	H5N2	11/01/2005	Wild bird	Wild bird sample	GU361233.1	38
A/aquatic bird/Korea/w79/2005	H5N2	12/01/2005	Wild bird	Wild bird sample	GU361234.1	38
A/aquatic bird/Korea/w81/2005	H5N2	12/01/2005	Wild bird	Wild bird sample	GU361235.1	38
A/aquatic bird/Korea/w96/2005	H5N2	12/01/2005	Wild bird	Wild bird sample	GU361236.1	38
A/aquatic bird/Korea/w113/2006	H5N2	11/01/2006	Wild bird	Wild bird sample	GU361237.1	38
A/aquatic bird/Korea/w114/2006	H5N2	11/01/2006	Wild bird	Wild bird sample	GU361238.1	38
A/aquatic bird/Korea/w120/2006	H5N2	11/01/2006	Wild bird	Wild bird sample	GU361239.1	38
A/aquatic bird/Korea/w121/2006	H5N2	11/01/2006	Wild bird	Wild bird sample	GU361240.1	38
A/aquatic bird/Korea/w125/2006	H5N2	11/01/2006	Wild bird	Wild bird sample	GU361241.1	38
A/aquatic bird/Korea/w132/2006	H5N2	12/01/2006	Wild bird	Wild bird sample	GU361242.1	38
A/aquatic bird/Korea/w161/2007	H5N2	01/01/2007	Wild bird	Wild bird sample	GU361243.1	38
A/aquatic bird/Korea/w164/2007	H5N2	01/01/2007	Wild bird	Wild bird sample	GU361245.1	38
A/aquatic bird/Korea/w191/2007	H5N2	10/01/2007	Wild bird	Wild bird sample	GU361246.1	38
A/aquatic bird/Korea/w193/2007	H5N2	10/01/2007	Wild bird	Wild bird sample	GU361247.1	38
A/aquatic bird/Korea/w198/2007	H5N2	10/01/2007	Wild bird	Wild bird sample	GU361248.1	38
A/aquatic bird/Korea/w204/2007	H5N2	11/01/2007	Wild bird	Wild bird sample	GU361251.1	38
A/aquatic bird/Korea/w205/2007	H5N2	11/01/2007	Wild bird	Wild bird sample	GU361252.1	38
A/aquatic bird/Korea/w206/2007	H5N2	11/01/2007	Wild bird	Wild bird sample	GU361253.1	38
A/aquatic bird/Korea/w208/2007	H5N2	11/01/2007	Wild bird	Wild bird sample	GU361254.1	38
A/aquatic bird/Korea/w211/2007	H5N2	11/01/2007	Wild bird	Wild bird sample	GU361255.1	38
A/aquatic bird/Korea/w216/2007	H5N2	11/01/2007	Wild bird	Wild bird sample	GU361256.1	38
A/aquatic bird/Korea/w217/2007	H5N2	11/01/2007	Wild bird	Wild bird sample	GU361257.1	38
A/aquatic bird/Korea/w218/2007	H5N2	11/01/2007	Wild bird	Wild bird sample	GU361258.1	38
A/aquatic bird/Korea/w221/2007	H5N2	11/01/2007	Wild bird	Wild bird sample	GU361259.1	38
A/aquatic bird/Korea/w222/2007	H5N2	11/01/2007	Wild bird	Wild bird sample	GU361260.1	38
A/aquatic bird/Korea/w229/2007	H5N2	11/01/2007	Wild bird	Wild bird sample	GU361261.1	38
A/aquatic bird/Korea/w230/2007	H5N2	11/01/2007	Wild bird	Wild bird sample	GU361262.1	38
A/aquatic bird/Korea/w231/2007	H5N2	11/01/2007	Wild bird	Wild bird sample	GU361263.1	38
A/aquatic bird/Korea/w234/2007	H5N2	11/01/2007	Wild bird	Wild bird sample	GU361264.1	38
A/aquatic bird/Korea/w235/2007	H5N2	11/01/2007	Wild bird	Wild bird sample	GU361265.1	38
A/aquatic bird/Korea/w344/2008	H5N2	11/01/2008	Wild bird	Wild bird sample	GU361267.1	38
A/aquatic bird/Korea/w347/2008	H5N2	11/01/2008	Wild bird	Wild bird sample	GU361268.1	38
A/aquatic bird/Korea/w351/2008	H5N2	11/01/2008	Wild bird	Wild bird sample	GU361269.1	38
A/canine/Guangdong/1/2006	H3N2	06/01/2006	Others	Domestic farm	GU433347.1	110
A/canine/Guangdong/2/2006	H3N2	08/01/2006	Others	Domestic farm	GU433356.1	110
A/canine/Guangdong/2/2007	H3N2	10/18/2007	Others	Domestic farm	GU433363.1	110
A/canine/Guangdong/1/2007	H3N2	04/18/2007	Others	Domestic farm	GU433371.1	110
A/mallard/Jiangxi/8264/2004	H6N2	Sampled	Wild bird	Wild bird sample	HM144659.1	23
A/mallard/Jiangxi/12147/2005	H6N2	Sampled	Wild bird	Wild bird sample	HM144686.1	23
A/duck/Korea/U11/2007	H1N2	04/01/2007	Duck	Domestic farm	HQ014834.1	40
A/Korean native chicken/Korea/LBM267/2007	H9N2	02/01/2007	Chicken	Live poultry market	HQ143707.1	43
A/silky fowl/Korea/LBM268/2007	H9N2	02/01/2007	Chicken	Live poultry market	HQ143708.1	43
A/guinea fowl/Korea/LBM1259/2006	H9N2	12/01/2006	Chicken	Live poultry market	HQ143709.1	43
A/duck/Korea/D13/2007	H9N2	04/01/2007	Duck	Domestic farm	HQ143712.1	43
A/duck/Korea/D42/2007	H3N2	04/01/2007	Duck	Domestic farm	HQ143713.1	43
A/silky fowl/Korea/LBM1632/2007	H9N2	12/01/2007	Chicken	Live poultry market	HQ143717.1	43
A/mallard/Korea/LBM1674/2007	H6N2	12/01/2007	Duck	Live poultry market	HQ143718.1	43
A/duck/Korea/D43/2007	H3N2	04/01/2007	Duck	Domestic farm	HQ143720.1	43
A/duck/Korea/CBU08107/2008	H9N2	10/01/2008	Duck	Domestic farm	HQ221658.1	4
A/chicken/Korea/SH0802/2008	H9N2	11/01/2008	Chicken	Slaughter house	HQ221659.1	4
A/chicken/Korea/HC09/2009	H9N2	01/01/2009	Chicken	Backyard farm	HQ221660.1	4
A/chicken/Korea/SH0903/2009	H9N2	03/01/2009	Chicken	Slaughter house	HQ221662.1	4
A/duck/Korea/SH0904/2009	H9N2	04/01/2009	Duck	Slaughter house	HQ221663.1	4
A/chicken/Korea/SH0905/2009	H9N2	04/01/2009	Chicken	Slaughter house	HQ221664.1	4
A/duck/Korea/SH0909/2009	H9N2	05/01/2009	Duck	Slaughter house	HQ221668.1	4
A/chicken/Korea/SH0910/2009	H9N2	05/01/2009	Chicken	Slaughter house	HQ221669.1	4
A/duck/Korea/SH0915/2009	H9N2	11/01/2009	Duck	Slaughter house	HQ221674.1	4
A/chicken/Korea/HC0410/2009	H9N2	11/01/2009	Chicken	Backyard farm	HQ221675.1	4
A/Korean native chicken/Korea/K040110/2010	H9N2	03/22/2010	Chicken	Live poultry market	JF917105.1	10
A/duck/Korea/KJ/2003	H3N2	12/21/2003	Duck	Domestic farm	JN087022.1	17
A/environment/Korea/ESD11/2003	H3N2	12/22/2003	Wild bird	Wild bird sample	JN087037.1	17
A/duck/Korea/JS49/2004	H3N2	12/05/2004	Duck	Domestic farm	JN087090.1	17
A/duck/Korea/JS53/2004	H3N2	12/05/2004	Duck	Domestic farm	JN087098.1	17
A/duck/Korea/U1 4/2007	H3N2	04/27/2007	Duck	Domestic farm	JN087106.1	17
A/duck/Korea/U4 1/2007	H3N2	05/01/2007	Duck	Domestic farm	JN087138.1	17
A/duck/Korea/U12/2007	H3N2	05/10/2007	Duck	Domestic farm	JN087170.1	17
A/duck/Korea/U14 1/2007	H3N2	05/15/2007	Duck	Domestic farm	JN087178.1	17
A/duck/Korea/U14 2/2007	H3N2	05/15/2007	Duck	Domestic farm	JN087186.1	17
A/duck/Korea/GJ107/2007	H3N2	12/10/2007	Duck	Domestic farm	JN087290.1	17
A/duck/Korea/GJ108/2007	H3N2	12/10/2007	Duck	Domestic farm	JN087298.1	17
A/duck/Korea/A349/09	H7N2	09/01/2009	Duck	Domestic farm	JN244206.1	26
A/chicken/Korea/69/2006	H9N2	01/19/2006	Chicken	Domestic farm	JN543568.1	6
A/chicken/Korea/711/2006	H9N2	05/10/2006	Chicken	Domestic farm	JN543569.1	6
A/chicken/Korea/801/2006	H9N2	05/23/2006	Chicken	Domestic farm	JN543570.1	6
A/chicken/Korea/2304/2006	H9N2	12/27/2006	Chicken	Domestic farm	JN543571.1	6
A/chicken/Korea/408/2007	H9N2	02/27/2007	Chicken	Domestic farm	JN543572.1	6
A/chicken/Korea/333/2008	H9N2	02/18/2008	Chicken	Domestic farm	JN543573.1	6
A/avian/Israel/289/2001	H6N2	03/01/2001	Wild bird	Wild bird sample	JN575028.1	Not found
A/avian/Israel/320/2001	H6N2	03/01/2001	Wild bird	Wild bird sample	JN575030.1	Not found
A/duck/Korea/KNUDPJ09/2009	H9N2	05/01/2009	Duck	Live poultry market	JN852781.1	9
A/chicken/Korea/KNUGJ09/2009	H9N2	04/01/2009	Chicken	Live poultry market	JN852789.1	13
A/mallard/Korea/SH38 45/2010	H13N2	03/22/2010	Wild bird	Wild bird sample	JX030408.1	11
A/canine/Guangdong/2/2011	H3N2	02/01/2011	Others	Domestic farm	JX195352.1	110
A/wild bird/Korea/8G9/2005	H5N2	11/18/2005	Wild bird	Wild bird sample	JX444797.1	83
A/wild bird/Korea/AG63/2006	H5N2	11/24/2006	Wild bird	Wild bird sample	JX444805.1	83
A/bean goose/Korea/EG16/2006	H5N2	12/03/2006	Wild bird	Wild bird sample	JX444813.1	83
A/mallard/Korea/KU683/2008	H5N2	11/27/2008	Wild bird	Wild bird sample	JX444821.1	83
A/feline/Guangdong/1/2011	H3N2	08/10/2011	Others	Domestic farm	KC422462.1	113
A/mallard/Korea/GJ62/2007	H7N2	11/01/2007	Wild bird	Wild bird sample	KC609792.1	27
A/white fronted goose/Korea/20 36/2007	H9N2	12/14/2007	Wild bird	Wild bird sample	KC693642.1	114
A/chicken/Korea/S23/2004	H9N2	Sampled	Chicken	Live poultry market	KF188310.1	12
A/chicken/Korea/25232 96006/1996	H9N2	Sampled	Chicken	Domestic farm	KF188388.1	1
A/chicken/Korea/S26/2004	H9N2	12/01/2004	Chicken	Live poultry market	KF188396.1	12
A/mallard/Sweden/21/2002	H5N2	11/05/2002	Wild bird	Wild bird sample	KF695272.1	115
A/feline/Guangdong/1/2012	H3N2	11/01/2012	Others	Domestic farm	KF963261.1	116
A/environment/Korea/CSM12/2007	H1N2	11/01/2007	Wild bird	Wild bird sample	KJ764742.1	39
A/duck/Korea/U11 1/2007	H1N2	05/01/2007	Duck	Domestic farm	KJ764773.1	39
A/mule duck/Bulgaria/506/2010	H6N2	03/27/2010	Wild bird	Wild bird sample	KP714441.1	117
A/mandarin duck/Korea/K12 256/2012	H9N2	11/09/2012	Wild bird	Wild bird sample	KR234078.1	50
A/aquatic bird/Korea/CN2/2009	H5N2	11/19/2009	Wild bird	Wild bird sample	KY584077.1	81
A/wild waterfowl/Korea/7/2010	H9N2	12/07/2010	Wild bird	Wild bird sample	KY776430.1	11
A/chicken/Korea/GS 3P/2005	H9N2	12/17/2005	Chicken	Domestic farm	KY785731.1	11
A/chicken/Korea/SL 4P/2002	H9N2	12/07/2002	Chicken	Domestic farm	KY785739.1	11
A/chicken/Korea/YS3 4P/2002	H9N2	12/07/2002	Chicken	Domestic farm	KY785747.1	11
A/chicken/Korea/C3/2009	H9N2	12/17/2009	Chicken	Live poultry market	KY785754.1	11
A/chicken/Korea/C9/2009	H9N2	12/17/2009	Chicken	Domestic farm	KY785762.1	11
A/chicken/Korea/C14/2009	H9N2	12/17/2009	Chicken	Live poultry market	KY785770.1	11
A/chicken/Korea/C15/2009	H9N2	12/17/2009	Chicken	Live poultry market	KY785778.1	11
A/chicken/Korea/C16/2009	H9N2	12/17/2009	Chicken	Domestic farm	KY785785.1	11
A/chicken/Korea/C21/2009	H9N2	12/17/2009	Chicken	Live poultry market	KY785793.1	11
A/chicken/Korea/C29/2009	H9N2	12/17/2009	Chicken	Live poultry market	KY785800.1	11
A/chicken/Korea/C31/2009	H9N2	12/07/2009	Chicken	Live poultry market	KY785808.1	11
A/chicken/Korea/C36/2009	H9N2	12/07/2009	Chicken	Domestic farm	KY785816.1	11
A/chicken/Korea/C40/2009	H9N2	12/07/2009	Chicken	Live poultry market	KY785824.1	11
A/chicken/Korea/C41/2009	H9N2	12/07/2009	Chicken	Live poultry market	KY785832.1	11
A/chicken/Korea/C47/2009	H9N2	12/07/2009	Chicken	Domestic farm	KY785840.1	11
A/chicken/Korea/C51/2009	H9N2	12/07/2009	Chicken	Domestic farm	KY785848.1	11
A/chicken/Korea/C54/2009	H9N2	12/07/2009	Chicken	Domestic farm	KY785856.1	11
A/duck/Korea/D3/2009	H9N2	12/07/2009	Duck	Live poultry market	KY785863.1	11
A/duck/Korea/D26/2009	H9N2	12/07/2009	Duck	Domestic farm	KY785871.1	11
A/duck/Korea/D30/2009	H9N2	12/07/2009	Duck	Domestic farm	KY785876.1	11
A/duck/Hokkaido/143/2004	H4N2	10/15/2004	Wild bird	Wild bird sample	LC371780.2	42
A/duck/Hokkaido/95/2001	H2N2	10/06/2001	Wild bird	Wild bird sample	LC371844.1	42
A/mallard duck/Netherlands/13/2005	H6N2	11/07/2005	Wild bird	Wild bird sample	MF146163.1
A/Korean Native Chicken/Korea/N12-034/2012	H3N2	12/11/2012	Chicken	Live poultry market	In the separate tab	This study
A/Mallard/Korea/N06-1355/2006	H3N2	12/27/2006	Duck	Live poultry market	In the separate tab	This study
A/Mallard/Korea/N07-0397/2007	H3N2	03/13/2007	Duck	Live poultry market	In the separate tab	This study
A/Mallard/Korea/N12-032/2012	H3N2	11/27/2012	Duck	Live poultry market	In the separate tab	This study
A/Mallard/Korea/N12-036/2012	H3N2	12/11/2012	Duck	Live poultry market	In the separate tab	This study
A/Mallard/Korea/N13-011-1/2013	H3N2	01/23/2013	Duck	Live poultry market	In the separate tab	This study
A/Pheasant/Korea/N13-010/2013	H3N2	01/23/2013	Others	Live poultry market	In the separate tab	This study
A/White Peckin duck/Korea/N07-0078/2007	H3N2	01/17/2007	Duck	Live poultry market	In the separate tab	This study
A/White Peckin duck/Korea/N07-0448/2007	H3N2	03/17/2007	Duck	Live poultry market	In the separate tab	This study
A/White Peckin duck/Korea/N08-0183/2008	H3N2	02/01/2008	Duck	Live poultry market	In the separate tab	This study
A/White Peckin duck/Korea/N12-015/2012	H3N2	05/23/2012	Duck	Live poultry market	In the separate tab	This study
A/White Peckin Duck/Korea/P09-368/2009	H3N2	10/28/2009	Duck	Live poultry market	In the separate tab	This study
A/White Peckin Duck/Korea/P09-373/2009	H3N2	10/31/2009	Duck	Live poultry market	In the separate tab	This study
A/Korean Native Chicken/Korea/P09-386/2009	H6N2	11/04/2009	Chicken	Live poultry market	In the separate tab	This study
A/Mallard/Korea/N07-1674-1/2007	H6N2	12/15/2007	Duck	Live poultry market	In the separate tab	This study
A/White Peckin duck/Korea/N07-0399/2007	H6N2	03/13/2007	Duck	Live poultry market	In the separate tab	This study
A/White Peckin Duck/Korea/P09-237/2009	H6N2	05/07/2009	Duck	Live poultry market	In the separate tab	This study
A/Broiler/Korea/N07-0242/2007	H9N2	02/13/2007	Chicken	Live poultry market	In the separate tab	This study
A/Broiler/Korea/N07-0371/2007	H9N2	03/09/2007	Chicken	Live poultry market	In the separate tab	This study
A/Environment sample/Korea/N13-008/2013	H9N2	01/03/2013	Others	Live poultry market	In the separate tab	This study
A/Guniea fowl/Korea/N06-1259/2006	H9N2	12/03/2006	Chicken	Live poultry market	In the separate tab	This study
A/Korean Native Chicken/Korea/N07-0267/2007	H9N2	02/21/2007	Chicken	Live poultry market	In the separate tab	This study
A/Korean Native Chicken/Korea/N07-0341/2007	H9N2	03/06/2007	Chicken	Live poultry market	In the separate tab	This study
A/Korean Native Chicken/Korea/N07-0372/2007	H9N2	03/09/2007	Chicken	Live poultry market	In the separate tab	This study
A/Korean Native Chicken/Korea/N07-0398/2007	H9N2	03/13/2007	Chicken	Live poultry market	In the separate tab	This study
A/Korean Native Chicken/Korea/N07-0447/2007	H9N2	03/17/2007	Chicken	Live poultry market	In the separate tab	This study
A/Korean Native Chicken/Korea/N07-0618/2007	H9N2	04/19/2007	Chicken	Live poultry market	In the separate tab	This study
A/Korean Native Chicken/Korea/N07-1242/2007	H9N2	08/27/2007	Chicken	Live poultry market	In the separate tab	This study
A/Korean Native Chicken/Korea/N07-1627/2007	H9N2	12/03/2007	Chicken	Live poultry market	In the separate tab	This study
A/Korean Native Chicken/Korea/N07-190/2007	H9N2	02/08/2007	Chicken	Live poultry market	In the separate tab	This study
A/Korean Native Chicken/Korea/N08-0438/2008	H9N2	04/04/2008	Chicken	Live poultry market	In the separate tab	This study
A/Korean Native Chicken/Korea/N08-0585/2008	H9N2	12/19/2008	Chicken	Live poultry market	In the separate tab	This study
A/Korean Native Chicken/Korea/N09-113/2009	H9N2	08/31/2009	Chicken	Live poultry market	In the separate tab	This study
A/Korean Native Chicken/Korea/N11-086/2011	H9N2	09/19/2011	Chicken	Live poultry market	In the separate tab	This study
A/Korean Native Chicken/Korea/N12-004/2012	H9N2	03/19/2012	Chicken	Live poultry market	In the separate tab	This study
A/Korean Native Chicken/Korea/N12-012/2012	H9N2	05/11/2012	Chicken	Live poultry market	In the separate tab	This study
A/Korean Native Chicken/Korea/N12-014/2012	H9N2	05/23/2012	Chicken	Live poultry market	In the separate tab	This study
A/Korean native chicken/Korea/N13-023/2015	H9N2	06/30/2013	Chicken	Live poultry market	In the separate tab	This study
A/Korean native chicken/Korea/N15-001/2015	H9N2	07/25/2015	Chicken	Live poultry market	In the separate tab	This study
A/Korean Native Chicken/Korea/N16-005/2016	H9N2	11/25/2016	Chicken	Live poultry market	In the separate tab	This study
A/Korean Native Chicken/Korea/P09-127/2009	H9N2	04/02/2009	Chicken	Live poultry market	In the separate tab	This study
A/Korean Native Chicken/Korea/P09-129/2009	H9N2	04/02/2009	Chicken	Live poultry market	In the separate tab	This study
A/Korean Native Chicken/Korea/P09-234/2009	H9N2	05/07/2009	Chicken	Live poultry market	In the separate tab	This study
A/Korean Native Chicken/Korea/P09-239/2009	H9N2	05/07/2009	Chicken	Live poultry market	In the separate tab	This study
A/Korean Native Chicken/Korea/P09-261/2009	H9N2	05/07/2009	Chicken	Live poultry market	In the separate tab	This study
A/Korean Native Chicken/Korea/P09-366/2009	H9N2	10/28/2009	Chicken	Live poultry market	In the separate tab	This study
A/Korean Native Chicken/Korea/P09-370/2009	H9N2	10/28/2009	Chicken	Live poultry market	In the separate tab	This study
A/Korean Native Chicken/Korea/P09-376/2009	H9N2	10/31/2009	Chicken	Live poultry market	In the separate tab	This study
A/Korean Native Chicken/Korea/P09-378/2009	H9N2	10/31/2009	Chicken	Live poultry market	In the separate tab	This study
A/Korean Native Chicken/Korea/P09-390/2009	H9N2	11/04/2009	Chicken	Live poultry market	In the separate tab	This study
A/Korean Native Chicken/Korea/P09-427/2009	H9N2	11/10/2009	Chicken	Live poultry market	In the separate tab	This study
A/Korean Native Chicken/Korea/P09-64/2010	H9N2	10/16/2010	Chicken	Live poultry market	In the separate tab	This study
A/Korean Native Chicken/Korea/P09-92/2010	H9N2	10/30/2010	Chicken	Live poultry market	In the separate tab	This study
A/Mallard/Korea/N07-0077/2007	H9N2	01/17/2007	Duck	Live poultry market	In the separate tab	This study
A/Mallard/Korea/N07-1243/2007	H9N2	08/27/2007	Duck	Live poultry market	In the separate tab	This study
A/Mallard/Korea/N10-140/2010	H9N2	12/14/2010	Duck	Live poultry market	In the separate tab	This study
A/Mallard/Korea/N11-087/2011	H9N2	09/19/2011	Duck	Live poultry market	In the separate tab	This study
A/Old Layer/Korea/N07-0076/2007	H9N2	01/17/2007	Chicken	Live poultry market	In the separate tab	This study
A/Old Layer/Korea/N08-0414/2008	H9N2	04/03/2008	Chicken	Live poultry market	In the separate tab	This study
A/Pheasant/Korea/N08-0180/2008	H9N2	02/01/2008	Others	Live poultry market	In the separate tab	This study
A/Pheasant/Korea/N09-001/2009	H9N2	01/19/2009	Others	Live poultry market	In the separate tab	This study
A/Pheasant/Korea/N09-064/2009	H9N2	04/30/2009	Others	Live poultry market	In the separate tab	This study
A/Pheasant/Korea/N09-159/2009	H9N2	12/30/2009	Others	Live poultry market	In the separate tab	This study
A/Pheasant/Korea/N12-030/2012	H9N2	11/07/2012	Others	Live poultry market	In the separate tab	This study
A/Quail/Korea/N09-003/2009	H9N2	01/19/2009	Others	Live poultry market	In the separate tab	This study
A/Silkie Chicken/Korea/N06-1260/2006	H9N2	12/03/2006	Chicken	Live poultry market	In the separate tab	This study
A/Silkie Chicken/Korea/N07-0080/2007	H9N2	01/17/2007	Chicken	Live poultry market	In the separate tab	This study
A/Silkie Chicken/Korea/N07-0342/2007	H9N2	03/06/2007	Chicken	Live poultry market	In the separate tab	This study
A/Silkie Chicken/Korea/N07-0446/2007	H9N2	03/17/2007	Chicken	Live poultry market	In the separate tab	This study
A/Silkie Chicken/Korea/N07-1194/2007	H9N2	08/23/2007	Chicken	Live poultry market	In the separate tab	This study
A/Silkie Chicken/Korea/N08-0179/2008	H9N2	02/01/2008	Chicken	Live poultry market	In the separate tab	This study
A/Silkie Chicken/Korea/N08-0190/2008	H9N2	02/04/2008	Chicken	Live poultry market	In the separate tab	This study
A/White Peckin duck/Korea/N06-1258/2006	H9N2	12/03/2006	Duck	Live poultry market	In the separate tab	This study
A/White Peckin duck/Korea/N06-1354/2006	H9N2	12/03/2006	Duck	Live poultry market	In the separate tab	This study
A/White Peckin duck/Korea/N07-0186/2007	H9N2	02/08/2007	Duck	Live poultry market	In the separate tab	This study
A/White Peckin duck/Korea/N07-1244/2007	H9N2	08/27/2007	Duck	Live poultry market	In the separate tab	This study
A/White Peckin duck/Korea/N07-1673/2007	H9N2	12/15/2007	Duck	Live poultry market	In the separate tab	This study
A/White Peckin duck/Korea/N08-0439/2008	H9N2	04/04/2008	Duck	Live poultry market	In the separate tab	This study
A/White Peckin duck/Korea/N09-002/2009	H9N2	01/19/2009	Duck	Live poultry market	In the separate tab	This study
A/White Peckin duck/Korea/N09-062/2009	H9N2	04/30/2009	Duck	Live poultry market	In the separate tab	This study
A/White Peckin duck/Korea/N09-114/2009	H9N2	08/31/2009	Duck	Live poultry market	In the separate tab	This study
A/White Peckin duck/Korea/N09-127/2009	H9N2	10/09/2009	Duck	Live poultry market	In the separate tab	This study
A/White Peckin duck/Korea/N09-160/2009	H9N2	12/30/2009	Duck	Live poultry market	In the separate tab	This study
A/White Peckin duck/Korea/N10-146/2010	H9N2	12/30/2010	Duck	Live poultry market	In the separate tab	This study
A/White Peckin duck/Korea/N12-005/2012	H9N2	03/19/2012	Duck	Live poultry market	In the separate tab	This study
A/White Peckin duck/Korea/N12-008/2012	H9N2	04/12/2012	Duck	Live poultry market	In the separate tab	This study
A/White Peckin duck/Korea/N12-013/2012	H9N2	05/11/2012	Duck	Live poultry market	In the separate tab	This study
A/White Peckin duck/Korea/N13-020/2013	H9N2	03/14/2013	Duck	Live poultry market	In the separate tab	This study
A/White Peckin Duck/Korea/P09-389/2009	H9N2	11/04/2009	Duck	Live poultry market	In the separate tab	This study

## Sheet: M
Strain	Subtype	Date isolation	Host	Isolated location	Accession no.	Reference
A/duck/Vietnam/G18/2009	H12N5	01/01/2009	Duck	Domestic farm	AB593482.1	18
A/Chicken/Korea/38349 P96323/96	H9N2	Sampled	Chicken	Domestic farm	AF156467.1	1
A/Chicken/Korea/25232 006/96	H9N2	Sampled	Chicken	Domestic farm	AF156468.1	1
A/Duck/Hong Kong/P185/97	H3N8	Sampled	Duck	Domestic farm	AF250484.1	118
A/Duck/Hong Kong/P151/97	H3N8	Sampled	Duck	Domestic farm	AF250493.1	118
A/chicken/Korea/99029/99	H9N2	Sampled	Chicken	Domestic farm	AF508692.1	8
A/chicken/Korea/S1/2003	H9N2	Sampled	Chicken	Live poultry market	AY800234.1	8
A/silky chicken/Korea/S3/03	H9N2	Sampled	Chicken	Live poultry market	AY862614.1	1
A/chicken/Korea/S5/03	H9N2	Sampled	Chicken	Live poultry market	AY862616.1	1
A/chicken/Korea/S12/03	H9N2	Sampled	Chicken	Live poultry market	AY862617.1	1
A/duck/Korea/S13/03	H9N2	Sampled	Duck	Live poultry market	AY862618.1	1
A/dove/Korea/S14/03	H9N2	Sampled	Others	Live poultry market	AY862619.1	1
A/chicken/Korea/S15/03	H9N2	Sampled	Chicken	Live poultry market	AY862620.1	1
A/chicken/Korea/S18/03	H9N2	Sampled	Chicken	Live poultry market	AY862622.1	1
A/mallard/Sweden/1681/2002	H7N7	12/15/2002	Wild bird	Wild bird sample	CY186325.1	Not found
A/mallard/Sweden/1682/2002	H7N7	12/15/2002	Wild bird	Wild bird sample	CY186333.1	Not found
A/chicken/Korea/S25/2004	H9N2	Sampled	Chicken	Live poultry market	DQ299846.1	8
A/chicken/Korea/S27/2004	H9N2	Sampled	Chicken	Live poultry market	DQ299854.1	8
A/duck/Korea/S23/2004	H9N2	09/15/2004	Duck	Live poultry market	DQ299862.1	8
A/duck/Korea/LPM01/2004	H3N2	Sampled	Duck	Live poultry market	EU301253.1	87
A/chicken/Korea/LPM03/2004	H3N2	Sampled	Chicken	Live poultry market	EU301254.1	87
A/duck/Korea/LPM09/2004	H3N2	Sampled	Duck	Live poultry market	EU301255.1	87
A/duck/Korea/LPM18/2004	H3N2	Sampled	Duck	Live poultry market	EU301257.1	87
A/chicken/Korea/LPM43/2005	H3N2	Sampled	Chicken	Live poultry market	EU301263.1	87
A/chicken/Korea/LPM44/2005	H3N2	Sampled	Chicken	Live poultry market	EU301264.1	87
A/duck/Korea/LPM56/2005	H3N2	Sampled	Duck	Live poultry market	EU301265.1	87
A/chicken/Korea/LPM61/2005	H3N2	Sampled	Chicken	Live poultry market	EU301266.1	87
A/duck/Korea/LPM66/2006	H3N2	Sampled	Duck	Live poultry market	EU301267.1	87
A/chicken/Korea/LPM67/2006	H3N2	Sampled	Chicken	Live poultry market	EU301268.1	87
A/duck/Korea/LPM86/2006	H3N2	Sampled	Duck	Live poultry market	EU301269.1	87
A/chicken/Korea/LPM88/2006	H3N2	Sampled	Chicken	Live poultry market	EU301270.1	87
A/chicken/Korea/S21/2004	H9N2	Sampled	Chicken	Live poultry market	EU662948.1	8
A/chicken/Korea/Q19/04	H9N2	10/01/2004	Chicken	Domestic farm	EU819095.1	119
A/chicken/Korea/Q30/04	H9N2	Sampled	Chicken	Domestic farm	EU819096.1	119
A/chicken/Korea/249/02	H9N2	Sampled	Chicken	Domestic farm	EU819097.1	2
A/chicken/Korea/252/02	H9N2	Sampled	Chicken	Domestic farm	EU819098.1	2
A/chicken/Korea/311/02	H9N2	Sampled	Chicken	Domestic farm	EU819099.1	2
A/chicken/Korea/150/03	H9N2	Sampled	Chicken	Domestic farm	EU819100.1	2
A/chicken/Korea/188/03	H9N2	Sampled	Chicken	Domestic farm	EU819101.1	2
A/chicken/Korea/236/03	H9N2	Sampled	Chicken	Domestic farm	EU819102.1	2
A/chicken/Korea/112/04	H9N2	06/01/2004	Chicken	Domestic farm	EU819103.1	2
A/chicken/Korea/116/04	H9N2	02/01/2004	Chicken	Domestic farm	EU819104.1	2
A/chicken/Korea/136/04	H9N2	Sampled	Chicken	Domestic farm	EU819105.1	2
A/duck/Korea/LPM16/2004	H3N2	Sampled	Duck	Live poultry market	EU819106.1	119
A/chicken/Korea/LPM19/2005	H3N2	Sampled	Chicken	Live poultry market	EU819107.1	119
A/duck/Korea/LPM25/2005	H9N2	Sampled	Duck	Live poultry market	EU819108.1	35
A/chicken/Korea/LPM26/2005	H9N2	Sampled	Chicken	Live poultry market	EU819109.1	35
A/chicken/Korea/LPM27/2005	H9N2	Sampled	Chicken	Live poultry market	EU819110.1	35
A/chicken/Korea/LPM31/2005	H9N2	Sampled	Chicken	Live poultry market	EU819111.1	35
A/chicken/Korea/LPM35/2005	H9N2	Sampled	Chicken	Live poultry market	EU819113.1	35
A/chicken/Korea/LPM47/2005	H9N2	Sampled	Chicken	Live poultry market	EU819114.1	35
A/chicken/Korea/LPM48/2005	H9N2	Sampled	Chicken	Live poultry market	EU819115.1	35
A/chicken/Korea/LPM49/2005	H9N2	Sampled	Chicken	Live poultry market	EU819116.1	35
A/chicken/Korea/LPM60/2005	H9N2	Sampled	Chicken	Live poultry market	EU819118.1	35
A/chicken/Korea/LPM73/2006	H9N2	Sampled	Chicken	Live poultry market	EU819121.1	35
A/chicken/Korea/LPM77/2006	H9N2	Sampled	Chicken	Live poultry market	EU819122.1	35
A/chicken/Korea/LPM80/2006	H9N2	Sampled	Chicken	Live poultry market	EU819123.1	35
A/chicken/Korea/LPM85/2006	H9N2	Sampled	Chicken	Live poultry market	EU819124.1	35
A/chicken/Korea/LPM87/2006	H9N2	Sampled	Duck	Live poultry market	EU819125.1	35
A/chicken/Korea/LPM95/2006	H9N2	Sampled	Chicken	Live poultry market	EU819128.1	35
A/aquatic bird/Korea/w54/2005	H5N2	Sampled	Wild bird	Wild bird sample	EU819135.1	119
A/aquatic bird/Korea/w81/2005	H5N2	Sampled	Wild bird	Wild bird sample	EU819138.1	119
A/duck/Korea/S28/2005	H3N6	11/30/2004	Duck	Domestic farm	EU912504.1	65
A/duck/Korea/S72/2007	H3N2	Sampled	Duck	Domestic farm	EU912506.1	65
A/spot billed duck/Korea/625/2008	H6N1	10/01/2008	Wild bird	Wild bird sample	GQ414942.1	21
A/duck/Korea/412 4/2008	H6N2	05/01/2008	Duck	Domestic farm	GQ414943.1	21
A/mallard/Netherlands/02/2000	H10N7	Sampled	Wild bird	Wild bird sample	GU052185.1	120
A/softbill/California/33445 136/1992	H7N1	Sampled	Wild bird	Wild bird sample	GU052962.1	121
A/chicken/Korea/MS96/1996	H9N2	Sampled	Chicken	Domestic farm	GU053187.1	7
A/chicken/Korea/A146/2009	H9N2	04/28/2009	Chicken	Live poultry market	GU086236.1	3
A/duck/Korea/A14/2008	H5N2	10/04/2008	Duck	Domestic farm	GU086237.1	3
A/duck/Korea/A93/2008	H5N2	12/31/2008	Duck	Domestic farm	GU086238.1	3
A/chicken/Korea/A170/2009	H9N2	06/04/2009	Chicken	Live poultry market	GU086241.1	3
A/duck/Korea/A174/2009	H9N2	Sampled	Duck	Domestic farm	GU086242.1	3
A/chicken/Korea/LBM76/2007	H9N2	01/01/2007	Chicken	Live poultry market	GU122038.1	36
A/Pekin duck/Korea/LBM186/2007	H9N2	02/01/2007	Duck	Live poultry market	GU122039.1	36
A/Korean native chicken/Korea/LBM453/2008	H9N2	04/01/2008	Chicken	Live poultry market	GU122041.1	36
A/pekin duck/Korea/LBM399/2007	H6N2	03/01/2007	Duck	Live poultry market	GU122043.1	36
A/pekin duck/Korea/LBM448/2007	H3N2	03/01/2007	Duck	Live poultry market	GU122050.1	36
A/silky fowl/Korea/LBM1632/2007	H9N2	12/01/2007	Chicken	Live poultry market	GU122054.1	36
A/mallard duck/Korea/LBM347/2007	H3N8	03/01/2007	Duck	Live poultry market	GU122055.1	36
A/wild duck/Korea/7 D19/2005	H4N6	11/04/2005	Wild bird	Wild bird sample	GU144798.1	122
A/chicken/Korea/895/2005	H9N2	10/28/2005	Chicken	Domestic farm	GU247917.2	6
A/chicken/Korea/50/2006	H9N2	01/17/2006	Chicken	Domestic farm	GU247918.2	6
A/chicken/Korea/168/2006	H9N2	02/13/2006	Chicken	Domestic farm	GU247920.2	6
A/chicken/Korea/196/2006	H9N2	02/17/2006	Chicken	Domestic farm	GU247921.2	6
A/chicken/Korea/580/2006	H9N2	04/27/2006	Chicken	Domestic farm	GU247922.1	6
A/chicken/Korea/845/2006	H9N2	05/26/2006	Chicken	Domestic farm	GU247924.2	6
A/chicken/Korea/2128/2006	H9N2	11/22/2006	Chicken	Domestic farm	GU247926.2	6
A/chicken/Korea/97/2007	H9N2	01/16/2007	Chicken	Domestic farm	GU247927.2	6
A/chicken/Korea/121/2007	H9N2	01/22/2007	Chicken	Domestic farm	GU247928.2	6
A/chicken/Korea/575/2007	H9N2	03/15/2007	Chicken	Domestic farm	GU247929.2	6
A/chicken/Korea/801/2007	H9N2	04/10/2007	Chicken	Domestic farm	GU247930.2	6
A/chicken/Korea/1783/2007	H9N2	08/06/2007	Chicken	Domestic farm	GU247931.2	6
A/chicken/Korea/2203/2006	H9N2	12/08/2006	Chicken	Domestic farm	GU247948.1	6
A/aquatic bird/Korea/w209/2007	H5N3	11/01/2007	Wild bird	Wild bird sample	GU361300.1	38
A/aquatic bird/Korea/w344/2008	H5N2	11/01/2008	Wild bird	Wild bird sample	GU361301.1	38
A/aquatic bird/Korea/w347/2008	H5N2	11/01/2008	Wild bird	Wild bird sample	GU361302.1	38
A/wild duck/Korea/UP122/2007	H1N1	03/01/2007	Wild bird	Wild bird sample	HQ014827.2	40
A/guinea fowl/Korea/LBM1259/2006	H9N2	12/01/2006	Chicken	Live poultry market	HQ143690.1	43
A/silky fowl/Korea/LBM268/2007	H9N2	02/01/2007	Chicken	Live poultry market	HQ143692.1	43
A/silky fowl/Korea/LBM446/2007	H9N2	03/01/2007	Chicken	Live poultry market	HQ143693.1	43
A/pheasant/Korea/LBM180/2008	H9N2	02/01/2008	Others	Live poultry market	HQ143694.1	43
A/pheasant/Korea/LBM190/2008	H9N2	02/01/2008	Others	Live poultry market	HQ143695.1	43
A/duck/Korea/D130/2007	H3N8	04/01/2007	Duck	Domestic farm	HQ143701.1	43
A/duck/Korea/CBU08107/2008	H9N2	10/01/2008	Duck	Domestic farm	HQ221640.1	4
A/chicken/Korea/SH0802/2008	H9N2	11/01/2008	Chicken	Slaughter house	HQ221641.1	4
A/chicken/Korea/HC09/2009	H9N2	12/31/2008	Chicken	Backyard farm	HQ221642.1	4
A/chicken/Korea/SH0902/2009	H9N2	01/01/2009	Chicken	Slaughter house	HQ221643.1	4
A/chicken/Korea/SH0903/2009	H9N2	03/01/2009	Chicken	Slaughter house	HQ221644.1	4
A/duck/Korea/SH0904/2009	H9N2	04/01/2009	Duck	Slaughter house	HQ221645.1	4
A/chicken/Korea/SH0905/2009	H9N2	04/01/2009	Chicken	Slaughter house	HQ221646.1	4
A/chicken/Korea/SH0906/2009	H9N2	03/31/2009	Chicken	Slaughter house	HQ221647.1	4
A/duck/Korea/SH0908/2009	H9N2	05/01/2009	Duck	Slaughter house	HQ221649.1	4
A/duck/Korea/SH0909/2009	H9N2	05/01/2009	Duck	Slaughter house	HQ221650.1	4
A/chicken/Korea/SH0910/2009	H9N2	04/30/2009	Chicken	Slaughter house	HQ221651.1	4
A/chicken/Korea/SH0911/2009	H9N2	07/31/2009	Chicken	Slaughter house	HQ221652.1	4
A/duck/Korea/SH0912/2009	H9N2	08/01/2009	Duck	Slaughter house	HQ221653.1	4
A/chicken/Korea/SH0913/2009	H9N2	12/01/2009	Chicken	Slaughter house	HQ221654.1	4
A/chicken/Korea/SH0914/2009	H9N2	09/01/2009	Chicken	Slaughter house	HQ221655.1	4
A/duck/Korea/SH0915/2009	H9N2	11/01/2009	Duck	Slaughter house	HQ221656.1	4
A/chicken/Korea/HC0410/2009	H9N2	11/01/2009	Chicken	Backyard farm	HQ221657.1	4
A/Korean native chicken/Korea/K040110/2010	H9N2	03/22/2010	Chicken	Live poultry market	JF917106.1	10
A/duck/Korea/U4 1/2007	H3N2	05/01/2007	Duck	Domestic farm	JN087139.1	17
A/duck/Korea/U5 2/2007	H3N8	05/03/2007	Duck	Domestic farm	JN087147.1	17
A/duck/Korea/GJ107/2007	H3N2	12/10/2007	Duck	Domestic farm	JN087291.1	17
A/environment/Korea/SH142/2007	H3N8	12/17/2007	Wild bird	Wild bird sample	JN087307.1	17
A/environment/Korea/PSC19 27/2008	H3N8	12/16/2008	Wild bird	Wild bird sample	JN087331.1	17
A/environment/Korea/MHC5 33/2009	H3N8	10/06/2009	Wild bird	Wild bird sample	JN087355.1	17
A/duck/Korea/A349/09	H7N2	09/01/2009	Duck	Domestic farm	JN244127.1	26
A/duck/Korea/A79/10	H7N7	05/01/2010	Duck	Domestic farm	JN244128.1	26
A/duck/Korea/109/11	H7N7	01/01/2011	Duck	Domestic farm	JN244129.1	26
A/duck/Korea/A76/10	H7N7	05/01/2010	Duck	Domestic farm	JN244130.1	26
A/mandarin duck/Korea/468/2011	H7N3	01/01/2011	Wild bird	Wild bird sample	JN244131.1	26
A/chicken/Korea/69/2006	H9N2	01/19/2006	Chicken	Domestic farm	JN543562.1	6
A/chicken/Korea/711/2006	H9N2	05/10/2006	Chicken	Domestic farm	JN543563.1	6
A/chicken/Korea/801/2006	H9N2	05/23/2006	Chicken	Domestic farm	JN543564.1	6
A/chicken/Korea/2304/2006	H9N2	12/27/2006	Chicken	Domestic farm	JN543565.1	6
A/chicken/Korea/408/2007	H9N2	02/27/2007	Chicken	Domestic farm	JN543566.1	6
A/chicken/Korea/333/2008	H9N2	02/18/2008	Chicken	Domestic farm	JN543567.1	6
A/duck/Korea/KNUDPJ09/2009	H9N2	05/01/2009	Duck	Live poultry market	JN852780.1	9
A/chicken/Korea/KNUGJ09/2009	H9N2	04/01/2009	Chicken	Live poultry market	JN852788.1	13
A/chicken/Korea/KNUSWR09/2009	H9N2	04/01/2009	Chicken	Live poultry market	JN852796.1	13
A/chicken/Korea/01310/2001	H9N2	Sampled	Chicken	Domestic farm	JX094857.1	15
A/duck/Korea/A78/2008	H3N2	12/01/2008	Duck	Domestic farm	JX235977.1	123
A/duck/Korea/A120/2009	H3N2	04/01/2009	Duck	Domestic farm	JX235978.1	123
A/Ogol chicken/Korea/A229/2009	H9N2	10/01/2009	Chicken	Domestic farm	JX235980.1	123
A/chicken/Korea/A33/2009	H9N2	03/01/2009	Chicken	Domestic farm	JX235982.1	123
A/duck/Korea/A60/2010	H9N2	04/01/2010	Duck	Live poultry market	JX235985.1	123
A/duck/Korea/A90/2010	H3N2	06/01/2010	Duck	Domestic farm	JX235986.1	123
A/duck/Korea/A65/2011	H9N2	12/01/2011	Duck	Domestic farm	JX235991.1	123
A/chicken/Korea/L37 4/2008	H9N2	10/01/2008	Chicken	Live poultry market	JX235995.1	123
A/chicken/Korea/A22/2011	H9N2	05/01/2011	Chicken	Live poultry market	JX235996.1	123
A/duck/Korea/A70/2008	H9N2	12/01/2008	Duck	Domestic farm	JX235997.1	123
A/duck/Korea/A37/2010	H3N2	03/01/2010	Duck	Domestic farm	JX236000.1	123
A/mallard/Korea/1216/2010	H2N3	12/01/2010	Wild bird	Wild bird sample	JX236006.1	123
A/wild bird/Korea/8G9/2005	H5N2	11/18/2005	Wild bird	Wild bird sample	JX444796.1	83
A/wild bird/Korea/YS109/2007	H4N6	01/01/2007	Wild bird	Wild bird sample	JX454770.1	55
A/common teal/Korea/MHC5 8/2009	H7N7	10/01/2009	Wild bird	Wild bird sample	KC609937.1	27
A/wild duck/SH38 28/2010	H2N8	03/01/2010	Wild bird	Wild bird sample	KC899759.1
A/duck/Hong Kong/Y439/1997	H9N2	Sampled	Duck	Live poultry market	KF188268.1	75
A/duck/Jiangxi/22041/2008	H4N9	Sampled	Wild bird	Wild bird sample	KF259254.1	58
A/mallard/Sweden/102/2002	H7N7	12/15/2002	Wild bird	Wild bird sample	KF695288.1
A/softbill/California/13907 21/1994	H7N1	02/22/1994	Wild bird	Wild bird sample	KJ162067.1	121
A/environment/Korea/CSM12/2007	H1N2	11/01/2007	Wild bird	Wild bird sample	KJ764741.1	39
A/wild duck/Korea/PSC30 20/2010	H1N1	01/01/2010	Wild bird	Wild bird sample	KJ764765.1	39
A/migratory duck/Jiangxi/9334/2005	H10N6	10/26/2005 2	Wild bird	Wild bird sample	KP287817.1	31
A/migratory duck/Jiangxi/10974/2005	H10N6	11/12/2005	Wild bird	Wild bird sample	KP287825.1	31
A/migratory duck/Jiangxi/9492/2005	H10N6	10/26/2005	Wild bird	Wild bird sample	KP288009.1	31
A/ostrich/South Africa/2001	H10N1	06/01/2001	Others	Domestic farm	KT777854.1	124
A/duck/Hunan/S1012/2009	H4N6	03/03/2009	Duck	Live poultry market	KU160982.1	19
A/environment/Korea/W266/2007	H7N4	12/29/2007	Wild bird	Wild bird sample	KX297767.1	25
A/environment/Korea/W437/2012	H7N7	12/31/2012	Wild bird	Wild bird sample	KX297770.1	25
A/chicken/Korea/GS 3P/2005	H9N2	12/17/2005	Chicken	Domestic farm	KY785732.1	11
A/chicken/Korea/SL 4P/2002	H9N2	12/07/2002	Chicken	Domestic farm	KY785740.1	11
A/chicken/Korea/YS3 4P/2002	H9N2	12/07/2002	Chicken	Domestic farm	KY785748.1	11
A/chicken/Korea/C3/2009	H9N2	12/17/2009	Chicken	Live poultry market	KY785755.1	11
A/chicken/Korea/C9/2009	H9N2	12/17/2009	Chicken	Domestic farm	KY785763.1	11
A/chicken/Korea/C14/2009	H9N2	12/17/2009	Chicken	Live poultry market	KY785771.1	11
A/chicken/Korea/C15/2009	H9N2	12/17/2009	Chicken	Live poultry market	KY785779.1	11
A/chicken/Korea/C16/2009	H9N2	12/17/2009	Chicken	Domestic farm	KY785786.1	11
A/chicken/Korea/C21/2009	H9N2	12/17/2009	Chicken	Live poultry market	KY785794.1	11
A/chicken/Korea/C29/2009	H9N2	12/17/2009	Chicken	Live poultry market	KY785801.1	11
A/chicken/Korea/C31/2009	H9N2	12/07/2009	Chicken	Live poultry market	KY785809.1	11
A/chicken/Korea/C36/2009	H9N2	12/07/2009	Chicken	Domestic farm	KY785817.1	11
A/chicken/Korea/C40/2009	H9N2	12/07/2009	Chicken	Live poultry market	KY785825.1	11
A/chicken/Korea/C41/2009	H9N2	12/07/2009	Chicken	Live poultry market	KY785833.1	11
A/chicken/Korea/C47/2009	H9N2	12/07/2009	Chicken	Domestic farm	KY785841.1	11
A/chicken/Korea/C51/2009	H9N2	12/07/2009	Chicken	Domestic farm	KY785849.1	11
A/chicken/Korea/C54/2009	H9N2	12/07/2009	Chicken	Domestic farm	KY785857.1	11
A/duck/Korea/D3/2009	H9N2	12/07/2009	Duck	Live poultry market	KY785864.1	11
A/duck/Korea/D26/2009	H9N2	12/07/2009	Duck	Domestic farm	KY785872.1	11
A/duck/Korea/D30/2009	H9N2	12/07/2009	Duck	Domestic farm	KY785877.1	11
A/magpie robin/California/28709 5/1993	H7N8	04/19/1993	Wild bird	Wild bird sample	MH574760.1	121
A/White Peckin Duck/Korea/P09-368/2009	H3N2	10/28/2009	Duck	Live poultry market	In the separate tab	This study
A/White Peckin Duck/Korea/P09-373/2009	H3N2	10/31/2009	Duck	Live poultry market	In the separate tab	This study
A/Mallard/Korea/N07-0189/2007	H3N8	02/08/2007	Duck	Live poultry market	In the separate tab	This study
A/Mallard/Korea/N07-0347/2007	H3N8	03/06/2007	Duck	Live poultry market	In the separate tab	This study
A/Mallard/Korea/N08-0188/2008	H4N6	02/04/2008	Duck	Live poultry market	In the separate tab	This study
A/White Peckin duck/Korea/N08-0187/2008	H4N6	02/04/2008	Duck	Live poultry market	In the separate tab	This study
A/Korean Native Chicken/Korea/P09-386/2009	H6N2	11/04/2009	Chicken	Live poultry market	In the separate tab	This study
A/Broiler/Korea/N07-0242/2007	H9N2	02/13/2007	Chicken	Live poultry market	In the separate tab	This study
A/Broiler/Korea/N07-0371/2007	H9N2	03/09/2007	Chicken	Live poultry market	In the separate tab	This study
A/Environment sample/Korea/N13-008/2013	H9N2	01/03/2013	Others	Live poultry market	In the separate tab	This study
A/Guniea fowl/Korea/N06-1259/2006	H9N2	12/03/2006	Chicken	Live poultry market	In the separate tab	This study
A/Korean Native Chicken/Korea/N07-0267/2007	H9N2	02/21/2007	Chicken	Live poultry market	In the separate tab	This study
A/Korean Native Chicken/Korea/N07-0341/2007	H9N2	03/06/2007	Chicken	Live poultry market	In the separate tab	This study
A/Korean Native Chicken/Korea/N07-0372/2007	H9N2	03/09/2007	Chicken	Live poultry market	In the separate tab	This study
A/Korean Native Chicken/Korea/N07-0398/2007	H9N2	03/13/2007	Chicken	Live poultry market	In the separate tab	This study
A/Korean Native Chicken/Korea/N07-0447/2007	H9N2	03/17/2007	Chicken	Live poultry market	In the separate tab	This study
A/Korean Native Chicken/Korea/N07-1242/2007	H9N2	08/27/2007	Chicken	Live poultry market	In the separate tab	This study
A/Korean Native Chicken/Korea/N07-1627/2007	H9N2	12/03/2007	Chicken	Live poultry market	In the separate tab	This study
A/Korean Native Chicken/Korea/N07-190/2007	H9N2	02/08/2007	Chicken	Live poultry market	In the separate tab	This study
A/Korean Native Chicken/Korea/N08-0438/2008	H9N2	04/04/2008	Chicken	Live poultry market	In the separate tab	This study
A/Korean Native Chicken/Korea/N08-0585/2008	H9N2	12/19/2008	Chicken	Live poultry market	In the separate tab	This study
A/Korean Native Chicken/Korea/N09-113/2009	H9N2	08/31/2009	Chicken	Live poultry market	In the separate tab	This study
A/Korean Native Chicken/Korea/N11-086/2011	H9N2	09/19/2011	Chicken	Live poultry market	In the separate tab	This study
A/Korean Native Chicken/Korea/N12-004/2012	H9N2	03/19/2012	Chicken	Live poultry market	In the separate tab	This study
A/Korean Native Chicken/Korea/N12-012/2012	H9N2	05/11/2012	Chicken	Live poultry market	In the separate tab	This study
A/Korean Native Chicken/Korea/N12-014/2012	H9N2	05/23/2012	Chicken	Live poultry market	In the separate tab	This study
A/Korean native chicken/Korea/N13-023/2015	H9N2	06/30/2013	Chicken	Live poultry market	In the separate tab	This study
A/Korean native chicken/Korea/N15-001/2015	H9N2	07/25/2015	Chicken	Live poultry market	In the separate tab	This study
A/Korean Native Chicken/Korea/N16-005/2016	H9N2	11/25/2016	Chicken	Live poultry market	In the separate tab	This study
A/Korean Native Chicken/Korea/P09-127/2009	H9N2	04/02/2009	Chicken	Live poultry market	In the separate tab	This study
A/Korean Native Chicken/Korea/P09-129/2009	H9N2	04/02/2009	Chicken	Live poultry market	In the separate tab	This study
A/Korean Native Chicken/Korea/P09-234/2009	H9N2	05/07/2009	Chicken	Live poultry market	In the separate tab	This study
A/Korean Native Chicken/Korea/P09-239/2009	H9N2	05/07/2009	Chicken	Live poultry market	In the separate tab	This study
A/Korean Native Chicken/Korea/P09-261/2009	H9N2	05/07/2009	Chicken	Live poultry market	In the separate tab	This study
A/Korean Native Chicken/Korea/P09-366/2009	H9N2	10/28/2009	Chicken	Live poultry market	In the separate tab	This study
A/Korean Native Chicken/Korea/P09-370/2009	H9N2	10/28/2009	Chicken	Live poultry market	In the separate tab	This study
A/Korean Native Chicken/Korea/P09-376/2009	H9N2	10/31/2009	Chicken	Live poultry market	In the separate tab	This study
A/Korean Native Chicken/Korea/P09-378/2009	H9N2	10/31/2009	Chicken	Live poultry market	In the separate tab	This study
A/Korean Native Chicken/Korea/P09-390/2009	H9N2	11/04/2009	Chicken	Live poultry market	In the separate tab	This study
A/Korean Native Chicken/Korea/P09-427/2009	H9N2	11/10/2009	Chicken	Live poultry market	In the separate tab	This study
A/Korean Native Chicken/Korea/P09-64/2010	H9N2	10/16/2010	Chicken	Live poultry market	In the separate tab	This study
A/Korean Native Chicken/Korea/P09-91/2009	H9N2	04/02/2009	Chicken	Live poultry market	In the separate tab	This study
A/Korean Native Chicken/Korea/P09-92/2010	H9N2	10/30/2010	Chicken	Live poultry market	In the separate tab	This study
A/Mallard/Korea/N07-0077/2007	H9N2	01/17/2007	Duck	Live poultry market	In the separate tab	This study
A/Mallard/Korea/N07-1243/2007	H9N2	08/27/2007	Duck	Live poultry market	In the separate tab	This study
A/Mallard/Korea/N10-140/2010	H9N2	12/14/2010	Duck	Live poultry market	In the separate tab	This study
A/Mallard/Korea/N11-087/2011	H9N2	09/19/2011	Duck	Live poultry market	In the separate tab	This study
A/Old Layer/Korea/N07-0076/2007	H9N2	01/17/2007	Chicken	Live poultry market	In the separate tab	This study
A/Old Layer/Korea/N08-0414/2008	H9N2	04/03/2008	Chicken	Live poultry market	In the separate tab	This study
A/Pheasant/Korea/N08-0180/2008	H9N2	02/01/2008	Others	Live poultry market	In the separate tab	This study
A/Pheasant/Korea/N09-001/2009	H9N2	01/19/2009	Others	Live poultry market	In the separate tab	This study
A/Pheasant/Korea/N09-064/2009	H9N2	04/30/2009	Others	Live poultry market	In the separate tab	This study
A/Pheasant/Korea/N09-159/2009	H9N2	12/30/2009	Others	Live poultry market	In the separate tab	This study
A/Pheasant/Korea/N12-030/2012	H9N2	11/07/2012	Others	Live poultry market	In the separate tab	This study
A/Quail/Korea/N09-003/2009	H9N2	01/19/2009	Others	Live poultry market	In the separate tab	This study
A/Silkie Chicken/Korea/N06-1260/2006	H9N2	12/03/2006	Chicken	Live poultry market	In the separate tab	This study
A/Silkie Chicken/Korea/N07-0080/2007	H9N2	01/17/2007	Chicken	Live poultry market	In the separate tab	This study
A/Silkie Chicken/Korea/N07-0342/2007	H9N2	03/06/2007	Chicken	Live poultry market	In the separate tab	This study
A/Silkie Chicken/Korea/N07-0446/2007	H9N2	03/17/2007	Chicken	Live poultry market	In the separate tab	This study
A/Silkie Chicken/Korea/N07-1194/2007	H9N2	08/23/2007	Chicken	Live poultry market	In the separate tab	This study
A/Silkie Chicken/Korea/N08-0179/2008	H9N2	02/01/2008	Chicken	Live poultry market	In the separate tab	This study
A/Silkie Chicken/Korea/N08-0190/2008	H9N2	02/04/2008	Chicken	Live poultry market	In the separate tab	This study
A/White Peckin duck/Korea/N06-1258/2006	H9N2	12/03/2006	Duck	Live poultry market	In the separate tab	This study
A/White Peckin duck/Korea/N06-1354/2006	H9N2	12/03/2006	Duck	Live poultry market	In the separate tab	This study
A/White Peckin duck/Korea/N07-0186/2007	H9N2	02/08/2007	Duck	Live poultry market	In the separate tab	This study
A/White Peckin duck/Korea/N07-1244/2007	H9N2	08/27/2007	Duck	Live poultry market	In the separate tab	This study
A/White Peckin duck/Korea/N07-1673/2007	H9N2	12/15/2007	Duck	Live poultry market	In the separate tab	This study
A/White Peckin duck/Korea/N08-0439/2008	H9N2	04/04/2008	Duck	Live poultry market	In the separate tab	This study
A/White Peckin duck/Korea/N09-002/2009	H9N2	01/19/2009	Duck	Live poultry market	In the separate tab	This study
A/White Peckin duck/Korea/N09-062/2009	H9N2	04/30/2009	Duck	Live poultry market	In the separate tab	This study
A/White Peckin duck/Korea/N09-114/2009	H9N2	08/31/2009	Duck	Live poultry market	In the separate tab	This study
A/White Peckin duck/Korea/N09-127/2009	H9N2	10/09/2009	Duck	Live poultry market	In the separate tab	This study
A/White Peckin duck/Korea/N09-160/2009	H9N2	12/30/2009	Duck	Live poultry market	In the separate tab	This study
A/White Peckin duck/Korea/N10-146/2010	H9N2	12/30/2010	Duck	Live poultry market	In the separate tab	This study
A/White Peckin duck/Korea/N12-005/2012	H9N2	03/19/2012	Duck	Live poultry market	In the separate tab	This study
A/White Peckin duck/Korea/N12-008/2012	H9N2	04/12/2012	Duck	Live poultry market	In the separate tab	This study
A/White Peckin duck/Korea/N12-013/2012	H9N2	05/11/2012	Duck	Live poultry market	In the separate tab	This study
A/White Peckin duck/Korea/N13-020/2013	H9N2	03/14/2013	Duck	Live poultry market	In the separate tab	This study
A/White Peckin Duck/Korea/P09-389/2009	H9N2	11/04/2009	Duck	Live poultry market	In the separate tab	This study

## Sheet: NS
Strain	Subtype	Date isolation	Host	Isolated location	Accession no.	Reference
A/chicken/Yanggam/AI96004/1996	H9N2	Sampled	Chicken	Domestic farm	AF028786.1	125
A/Chicken/Korea/38349 P96323/96	H9N2	Sampled	Chicken	Domestic farm	AF156481.1	1
A/Chicken/Korea/25232 006/96	H9N2	Sampled	Chicken	Domestic farm	AF156482.1	1
A/chicken/KOREA/99029/99	H9N2	Sampled	Chicken	Domestic farm	AF508713.1	8
A/chicken/Korea/S1/2003	H9N2	Sampled	Chicken	Live poultry market	AY800237.1	8
A/silky chicken/Korea/S3/03	H9N2	Sampled	Chicken	Live poultry market	AY862662.1	1
A/chicken/Korea/S4/03	H9N2	Sampled	Chicken	Live poultry market	AY862663.1	1
A/chicken/Korea/S5/03	H9N2	Sampled	Chicken	Live poultry market	AY862664.1	1
A/chicken/Korea/S12/03	H9N2	Sampled	Chicken	Live poultry market	AY862665.1	1
A/duck/Korea/S13/03	H9N2	Sampled	Duck	Live poultry market	AY862666.1	1
A/dove/Korea/S14/03	H9N2	Sampled	Others	Live poultry market	AY862667.1	1
A/chicken/Korea/S15/03	H9N2	Sampled	Chicken	Live poultry market	AY862668.1	1
A/chicken/Korea/S16/03	H9N2	Sampled	Chicken	Live poultry market	AY862669.1	1
A/chicken/Korea/S6/03	H3N2	Sampled	Chicken	Live poultry market	AY862671.1	1
A/duck/Korea/S8/03	H3N2	Sampled	Duck	Live poultry market	AY862673.1	1
A/duck/Korea/S9/03	H3N2	Sampled	Duck	Live poultry market	AY862674.1	1
A/duck/Korea/S10/03	H3N2	Sampled	Chicken	Live poultry market	AY862675.1	1
A/dove/Korea/S11/03	H3N2	Sampled	Others	Live poultry market	AY862676.1	1
A/mallard/Netherlands/2/2005	H4N2	Sampled	Wild bird	Wild bird sample	CY041254.1	120
A/mallard/Sweden/98/2002	H1N6	12/15/2002	Wild bird	Wild bird sample	CY060413.1	120
A/aquatic bird/Korea/CN17/2009	H6N2	11/01/2009	Wild bird	Wild bird sample	CY098226.1	88
A/aquatic bird/Korea/CN9/2009	H6N8	11/01/2009	Wild bird	Wild bird sample	CY098242.1	88
A/mallard/Sweden/113/2002	H2N1	Sampled	Wild bird	Wild bird sample	CY122063.1	126
A/mallard/Netherlands/12/2008	H2N3	Sampled	Wild bird	Wild bird sample	CY122304.1	127
A/mallard/Sweden/1677/2002	H4N6	12/15/2002	Wild bird	Wild bird sample	CY164316.1	Not found
A/mallard/Sweden/1705/2002	H4N6	12/16/2002	Wild bird	Wild bird sample	CY164324.1	Not found
A/mallard/Sweden/1985/2003	H7N7	09/20/2003	Wild bird	Wild bird sample	CY183340.1	Not found
A/mallard/Sweden/7242/2004	H8N4	11/25/2004	Wild bird	Wild bird sample	CY183495.1	Not found
A/mallard/Sweden/101558/2009	mixed	11/11/2009	Wild bird	Wild bird sample	CY184087.1	Not found
A/mallard/Sweden/1965/2003	H7N7	09/18/2003	Wild bird	Wild bird sample	CY186352.1	Not found
A/mallard/Sweden/1970/2003	H7N7	09/19/2003	Wild bird	Wild bird sample	CY186368.1	Not found
A/mallard/Sweden/1972/2003	H7N7	09/19/2003	Wild bird	Wild bird sample	CY186376.1	Not found
A/chicken/Korea/S25/2004	H9N2	Sampled	Chicken	Live poultry market	DQ299849.1	8
A/chicken/Korea/S27/2004	H9N2	Sampled	Chicken	Live poultry market	DQ299857.1	8
A/duck/Korea/S23/2004	H9N2	Sampled	Duck	Live poultry market	DQ299865.1	8
A/chicken/Netherlands/03010132/03	H7N7	Sampled	Chicken	Domestic farm	EF015555.1	128
A/aquatic bird/Korea/CN 1/2004	H3N6	Sampled	Wild bird	Wild bird sample	EU301337.1	87
A/aquatic bird/Korea/KN 3/2005	H3N8	Sampled	Wild bird	Wild bird sample	EU301345.1	87
A/aquatic bird/Korea/KN 4/2005	H3N8	Sampled	Wild bird	Wild bird sample	EU301346.1	87
A/duck/Korea/LPM01/2004	H3N2	Sampled	Duck	Live poultry market	EU301348.1	87
A/chicken/Korea/LPM03/2004	H3N2	Sampled	Chicken	Live poultry market	EU301349.1	87
A/duck/Korea/LPM09/2004	H3N2	Sampled	Duck	Live poultry market	EU301350.1	87
A/chicken/Korea/LPM17/2004	H3N2	Sampled	Duck	Live poultry market	EU301351.1	87
A/duck/Korea/LPM18/2004	H3N2	Sampled	Duck	Live poultry market	EU301352.1	87
A/duck/Korea/LPM22/2005	H3N2	Sampled	Duck	Live poultry market	EU301353.1	87
A/duck/Korea/LPM23/2005	H3N2	Sampled	Duck	Live poultry market	EU301354.1	87
A/duck/Korea/LPM36/2005	H3N6	Sampled	Duck	Live poultry market	EU301355.1	87
A/duck/Korea/LPM38/2005	H3N6	Sampled	Duck	Live poultry market	EU301356.1	87
A/duck/Korea/LPM39/2005	H3N2	Sampled	Duck	Live poultry market	EU301357.1	87
A/chicken/Korea/LPM43/2005	H3N2	Sampled	Chicken	Live poultry market	EU301358.1	87
A/chicken/Korea/LPM44/2005	H3N2	Sampled	Chicken	Live poultry market	EU301359.1	87
A/duck/Korea/LPM56/2005	H3N2	Sampled	Duck	Live poultry market	EU301360.1	87
A/chicken/Korea/LPM61/2005	H3N2	Sampled	Chicken	Live poultry market	EU301361.1	87
A/duck/Korea/LPM66/2006	H3N2	Sampled	Duck	Live poultry market	EU301362.1	87
A/chicken/Korea/LPM67/2006	H3N2	Sampled	Chicken	Live poultry market	EU301363.1	87
A/duck/Korea/LPM86/2006	H3N2	Sampled	Duck	Live poultry market	EU301364.1	87
A/chicken/Korea/LPM88/2006	H3N2	Sampled	Chicken	Live poultry market	EU301365.1	87
A/duck/Korea/LPM91/2006	H3N2	Sampled	Duck	Live poultry market	EU301366.1	87
A/duck/Primorie/2633/01	H5N3	Sampled	Wild bird	Wild bird sample	EU580597.1	129
A/chicken/Korea/S21/2004	H9N2	Sampled	Chicken	Live poultry market	EU662954.1	8
A/duck/Korea/S28/2005	H3N6	Sampled	Duck	Domestic farm	EU912513.1	65
A/duck/Korea/S72/2007	H3N2	Sampled	Duck	Domestic farm	EU912515.1	65
A/magpie/Korea/YJD174/2007	H7N7	12/01/2007	Wild bird	Wild bird sample	FJ750858.1	51
A/duck/Korea/A105/2009	H6N2	04/01/2009	Duck	Domestic farm	GQ414950.1	21
A/duck/Korea/A121/2009	H6N2	04/01/2009	Duck	Domestic farm	GQ414951.1	21
A/duck/Korea/A56/2009	H6N2	03/01/2009	Duck	Domestic farm	GQ414952.1	21
A/duck/Korea/A39/2008	H6N2	10/01/2008	Duck	Domestic farm	GQ414953.1	21
A/duck/Korea/A127/2009	H6N2	04/01/2009	Duck	Domestic farm	GQ414954.1	21
A/duck/Korea/A65/2009	H6N2	03/01/2009	Duck	Domestic farm	GQ414955.1	21
A/duck/Korea/A20/2009	H6N2	03/01/2009	Duck	Domestic farm	GQ414956.1	21
A/duck/Korea/522 79/2008	H6N2	05/01/2008	Duck	Live poultry market	GQ414958.1	21
A/duck/Korea/276 7/2008	H6N2	05/01/2008	Duck	Live poultry market	GQ414959.1	21
A/duck/Korea/460 5/2008	H6N2	05/01/2008	Duck	Live poultry market	GQ414960.1	21
A/spot billed duck/Korea/527/2008	H6N1	09/01/2008	Wild bird	Wild bird sample	GQ414963.1	21
A/spot billed duck/Korea/528/2008	H6N8	09/01/2008	Wild bird	Wild bird sample	GQ414964.1	21
A/mallard/Korea/L08 8/2008	H6N1	09/01/2008	Wild bird	Wild bird sample	GQ414965.1	21
A/spot billed duck/Korea/545/2008	H6N1	09/01/2008	Wild bird	Wild bird sample	GQ414967.1	21
A/spot billed duck/Korea/536/2008	H6N1	09/01/2008	Wild bird	Wild bird sample	GQ414968.1	21
A/spot billed duck/Korea/546/2008	H6N1	09/01/2008	Wild bird	Wild bird sample	GQ414969.1	21
A/spot billed duck/Korea/537/2008	H6N1	09/01/2008	Wild bird	Wild bird sample	GQ414970.1	21
A/spot billed duck/Korea/540/2008	H6N1	09/01/2008	Wild bird	Wild bird sample	GQ414974.1	21
A/mallard/Netherlands/2/2005	H5N2	Sampled	Wild bird	Wild bird sample	GU052584.1	120
A/chicken/Korea/MS96/1996	H9N2	Sampled	Chicken	Domestic farm	GU053190.1	7
A/chicken/Korea/A146/2009	H9N2	04/28/2009	Chicken	Live poultry market	GU086257.1	3
A/chicken/Korea/A170/2009	H9N2	06/04/2009	Chicken	Live poultry market	GU086258.1	3
A/duck/Korea/A174/2009	H9N2	Sampled	Duck	Domestic farm	GU086259.1	3
A/duck/Korea/A14/2008	H5N2	10/04/2008	Duck	Domestic farm	GU086262.1	3
A/aquatic bird/Korea/w54/2005	H5N2	11/01/2005	Wild bird	Wild bird sample	GU361427.1	38
A/aquatic bird/Korea/w74/2005	H5N2	11/01/2005	Wild bird	Wild bird sample	GU361428.1	38
A/aquatic bird/Korea/w81/2005	H5N2	12/01/2005	Wild bird	Wild bird sample	GU361430.1	38
A/aquatic bird/Korea/w161/2007	H5N2	01/01/2007	Wild bird	Wild bird sample	GU361438.1	38
A/aquatic bird/Korea/w204/2007	H5N2	11/01/2007	Wild bird	Wild bird sample	GU361446.1	38
A/aquatic bird/Korea/w205/2007	H5N2	11/01/2007	Wild bird	Wild bird sample	GU361447.1	38
A/aquatic bird/Korea/w206/2007	H5N2	11/01/2007	Wild bird	Wild bird sample	GU361448.1	38
A/aquatic bird/Korea/w208/2007	H5N2	11/01/2007	Wild bird	Wild bird sample	GU361449.1	38
A/aquatic bird/Korea/w211/2007	H5N2	11/01/2007	Wild bird	Wild bird sample	GU361450.1	38
A/aquatic bird/Korea/w221/2007	H5N2	11/01/2007	Wild bird	Wild bird sample	GU361454.1	38
A/aquatic bird/Korea/w222/2007	H5N2	11/01/2007	Wild bird	Wild bird sample	GU361455.1	38
A/aquatic bird/Korea/w230/2007	H5N2	11/01/2007	Wild bird	Wild bird sample	GU361457.1	38
A/aquatic bird/Korea/w231/2007	H5N2	11/01/2007	Wild bird	Wild bird sample	GU361458.1	38
A/aquatic bird/Korea/w234/2007	H5N2	11/01/2007	Wild bird	Wild bird sample	GU361459.1	38
A/aquatic bird/Korea/w235/2007	H5N2	11/01/2007	Wild bird	Wild bird sample	GU361460.1	38
A/aquatic bird/Korea/w236/2007	H5N2	11/01/2007	Wild bird	Wild bird sample	GU361461.1	38
A/mallard/Jiangxi/7787/2003	H6N1	Sampled	Duck	Live poultry market	HM144898.1	23
A/mallard/Jiangxi/7376/2003	H6N2	Sampled	Duck	Live poultry market	HM144986.1	23
A/wild duck/Korea/CSM38/2004	H1N1	11/01/2004	Wild bird	Wild bird sample	HQ014748.1	40
A/wild duck/Korea/CW09/2005	H1N1	04/01/2005	Wild bird	Wild bird sample	HQ014780.1	40
A/duck/Eastern China/36/2002	H11N2	Sampled	Wild bird	Wild bird sample	HQ141899.1	Not found
A/duck/Korea/CBU08107/2008	H9N2	10/01/2008	Duck	Domestic farm	HQ221604.1	4
A/chicken/Korea/SH0802/2008	H9N2	11/01/2008	Chicken	Slaughter house	HQ221605.1	4
A/chicken/Korea/HC09/2009	H9N2	01/01/2009	Chicken	Backyard farm	HQ221606.1	4
A/chicken/Korea/SH0902/2009	H9N2	01/01/2009	Chicken	Slaughter house	HQ221607.1	4
A/chicken/Korea/SH0903/2009	H9N2	03/01/2009	Chicken	Slaughter house	HQ221608.1	4
A/duck/Korea/SH0904/2009	H9N2	04/01/2009	Duck	Slaughter house	HQ221609.1	4
A/chicken/Korea/SH0905/2009	H9N2	04/01/2009	Chicken	Slaughter house	HQ221610.1	4
A/duck/Korea/SH0909/2009	H9N2	05/01/2009	Duck	Slaughter house	HQ221614.1	4
A/duck/Korea/SH0912/2009	H9N2	08/01/2009	Duck	Slaughter house	HQ221617.1	4
A/chicken/Korea/SH0914/2009	H9N2	09/01/2009	Chicken	Slaughter house	HQ221619.1	4
A/duck/Korea/SH0915/2009	H9N2	11/01/2009	Duck	Slaughter house	HQ221620.1	4
A/mallard/Korea/KNU YP09/2009	H1N1	02/01/2009	Wild bird	Wild bird sample	HQ897969.1	39
A/spot billed duck/Korea/KNU SYG06/2006	H5N3	Sampled	Wild bird	Wild bird sample	JF800148.1	Not found
A/Korean native chicken/Korea/K040110/2010	H9N2	03/22/2010	Chicken	Live poultry market	JF917107.1	10
A/duck/Korea/KJ/2003	H3N2	12/21/2003	Duck	Domestic farm	JN087024.1	17
A/duck/Korea/U1 4/2007	H3N2	04/27/2007	Duck	Domestic farm	JN087108.1	17
A/duck/Korea/U2 2/2007	H3N6	05/01/2007	Duck	Domestic farm	JN087124.1	17
A/duck/Korea/U2 5/2007	H3N8	05/01/2007	Duck	Domestic farm	JN087132.1	17
A/duck/Korea/U4 1/2007	H3N2	05/01/2007	Duck	Domestic farm	JN087140.1	17
A/duck/Korea/U8 1/2007	H3N8	05/05/2007	Duck	Domestic farm	JN087156.1	17
A/duck/Korea/U10 2/2007	H3N6	05/09/2007	Duck	Domestic farm	JN087164.1	17
A/duck/Korea/U12/2007	H3N2	05/10/2007	Duck	Domestic farm	JN087172.1	17
A/duck/Korea/U14 1/2007	H3N2	05/15/2007	Duck	Domestic farm	JN087180.1	17
A/duck/Korea/U14 2/2007	H3N2	05/15/2007	Duck	Domestic farm	JN087188.1	17
A/duck/Korea/HP68/2007	H3N6	11/30/2007	Duck	Domestic farm	JN087196.1	17
A/duck/Korea/HP69/2007	H3N6	11/29/2007	Duck	Domestic farm	JN087204.1	17
A/domestic mallard/Korea/HP71/2007	H3N6	11/29/2007	Duck	Domestic farm	JN087220.1	17
A/duck/Korea/GJ78/2007	H3N6	11/29/2007	Duck	Live poultry market	JN087244.1	17
A/duck/Korea/GJ79/2007	H3N8	11/29/2007	Duck	Live poultry market	JN087252.1	17
A/duck/Korea/GJ80/2007	H3N8	11/29/2007	Duck	Live poultry market	JN087260.1	17
A/duck/Korea/GJ82/2007	H3N8	11/29/2007	Duck	Live poultry market	JN087268.1	17
A/duck/Korea/GJ87/2007	H3N8	11/29/2007	Duck	Live poultry market	JN087276.1	17
A/duck/Korea/DY106/2007	H3N6	12/10/2007	Duck	Domestic farm	JN087284.1	17
A/duck/Korea/GJ108/2007	H3N2	12/10/2007	Duck	Domestic farm	JN087300.1	17
A/duck/Korea/A349/09	H7N2	09/01/2009	Duck	Domestic farm	JN244259.1	26
A/duck/Korea/109/11	H7N7	01/01/2011	Duck	Domestic farm	JN244261.1	26
A/duck/Korea/A76/10	H7N7	05/01/2010	Duck	Domestic farm	JN244262.1	26
A/wild bird/Korea/A3/2011	H7N9	02/01/2011	Wild bird	Wild bird sample	JN244265.1	26
A/chicken/Korea/895/2005	H9N2	10/28/2005	Chicken	Domestic farm	JN543540.1	6
A/chicken/Korea/50/2006	H9N2	01/17/2006	Chicken	Domestic farm	JN543541.1	6
A/chicken/Korea/69/2006	H9N2	01/19/2006	Chicken	Domestic farm	JN543542.1	6
A/chicken/Korea/162/2006	H9N2	02/10/2006	Chicken	Domestic farm	JN543543.1	6
A/chicken/Korea/168/2006	H9N2	02/13/2006	Chicken	Domestic farm	JN543544.1	6
A/chicken/Korea/196/2006	H9N2	02/17/2006	Chicken	Domestic farm	JN543545.1	6
A/chicken/Korea/580/2006	H9N2	04/27/2006	Chicken	Domestic farm	JN543546.1	6
A/chicken/Korea/711/2006	H9N2	05/10/2006	Chicken	Domestic farm	JN543547.1	6
A/chicken/Korea/801/2006	H9N2	05/23/2006	Chicken	Domestic farm	JN543548.1	6
A/chicken/Korea/831/2006	H9N2	05/25/2006	Chicken	Domestic farm	JN543549.1	6
A/chicken/Korea/845/2006	H9N2	05/26/2006	Chicken	Domestic farm	JN543550.1	6
A/chicken/Korea/865/2006	H9N2	05/29/2006	Chicken	Domestic farm	JN543551.1	6
A/chicken/Korea/2203/2006	H9N2	12/08/2006	Chicken	Domestic farm	JN543553.1	6
A/chicken/Korea/2304/2006	H9N2	12/27/2006	Chicken	Domestic farm	JN543554.1	6
A/chicken/Korea/97/2007	H9N2	01/16/2007	Chicken	Domestic farm	JN543555.1	6
A/chicken/Korea/121/2007	H9N2	01/22/2007	Chicken	Domestic farm	JN543556.1	6
A/chicken/Korea/408/2007	H9N2	02/27/2007	Chicken	Domestic farm	JN543557.1	6
A/chicken/Korea/575/2007	H9N2	03/15/2007	Chicken	Domestic farm	JN543558.1	6
A/chicken/Korea/801/2007	H9N2	04/10/2007	Chicken	Domestic farm	JN543559.1	6
A/chicken/Korea/1738/2007	H9N2	08/06/2007	Chicken	Domestic farm	JN543560.1	6
A/chicken/Korea/333/2008	H9N2	02/18/2008	Chicken	Domestic farm	JN543561.1	6
A/wild bird/Korea/A13/2010	H10N1	02/01/2010	Wild bird	Wild bird sample	JN817522.1	32
A/duck/Korea/KNUDPJ09/2009	H9N2	05/01/2009	Duck	Live poultry market	JN852783.1	9
A/chicken/Korea/KNUGJ09/2009	H9N2	04/01/2009	Chicken	Live poultry market	JN852791.1	13
A/chicken/Korea/KNUSWR09/2009	H9N2	04/01/2009	Chicken	Live poultry market	JN852799.1	13
A/chicken/Korea/KNUWSJ09/2009	H9N2	05/01/2009	Chicken	Live poultry market	JN852807.1	13
A/chicken/Korea/01310/2001	H9N2	Sampled	Chicken	Domestic farm	JX094858.1	15
A/duck/Korea/J31/2009	H7N2	11/26/2009	Duck	Live poultry market	JX273028.1	45
A/chicken/Korea/SNU9037/2009	H9N2	04/14/2009	Chicken	Domestic farm	JX273030.1	45
A/chicken/Korea/SNU8011/2008	H9N2	04/02/2008	Chicken	Domestic farm	JX273031.1	45
A/wild duck/Korea/SH5 26/2008	H4N6	10/01/2008	Wild bird	Wild bird sample	JX454749.1	55
A/wild bird/Korea/YS109/2007	H4N6	01/01/2007	Wild bird	Wild bird sample	JX454773.1	55
A/aquatic bird/Korea/CN5/2009	H6N5	11/01/2009	Wild bird	Wild bird sample	JX465644.1	97
A/wild bird feces/Korea/HDR22/2006	H7N7	01/01/2006	Wild bird	Wild bird sample	KC609951.1	27
A/duck/Korea/BC10/2007	H7N3	03/01/2007	Duck	Domestic farm	KC609953.1	27
A/Northern shoveler/Korea/SD175/2008	H7N3	01/01/2008	Wild bird	Wild bird sample	KC609960.1	27
A/mallard/Korea/NHG187/2008	H7N7	01/01/2008	Wild bird	Wild bird sample	KC609961.1	27
A/bean goose/Korea/SH20 17/2008	H7N3	12/01/2008	Wild bird	Wild bird sample	KC609962.1	27
A/common teal/Korea/MHC5 8/2009	H7N7	10/01/2009	Wild bird	Wild bird sample	KC609965.1	27
A/wild duck/Korea/MHC40 28/2010	H7N7	03/01/2010	Wild bird	Wild bird sample	KC609970.1	27
A/wild duck/Korea/CSM42 34/2011	H7N9	03/01/2011	Wild bird	Wild bird sample	KC609977.1	27
A/wild duck/SH17 34/2008	H2N3	12/01/2008	Wild bird	Wild bird sample	KC899765.1	Not found
A/duck/Guangdong/707/2000	H2N9	Sampled	Wild bird	Wild bird sample	KF260055.1	58
A/wild duck/Guangdong/520/2001	H1N9	Sampled	Wild bird	Wild bird sample	KF260057.1	58
A/mallard/Sweden/64/2003	H7N7	09/18/2003	Wild bird	Wild bird sample	KF695281.1	Not found
A/mandarin duck/Korea/K12 256/2012	H9N2	11/09/2012	Wild bird	Wild bird sample	KR234080.1	50
A/hooded crane/Korea/1176/2016	H1N1	01/13/2016	Wild bird	Wild bird sample	KY402069.1	130
A/aquatic bird/Korea/CN2/2009	H5N2	11/19/2009	Wild bird	Wild bird sample	KY584079.1	81
A/chicken/Korea/SL 4P/2002	H9N2	12/07/2002	Chicken	Domestic farm	KY785741.1	11
A/chicken/Korea/YS3 4P/2002	H9N2	12/07/2002	Chicken	Domestic farm	KY785749.1	11
A/chicken/Korea/C3/2009	H9N2	12/17/2009	Chicken	Live poultry market	KY785756.1	11
A/chicken/Korea/C9/2009	H9N2	12/17/2009	Chicken	Domestic farm	KY785764.1	11
A/chicken/Korea/C14/2009	H9N2	12/17/2009	Chicken	Live poultry market	KY785772.1	11
A/chicken/Korea/C16/2009	H9N2	12/17/2009	Chicken	Domestic farm	KY785787.1	11
A/chicken/Korea/C21/2009	H9N2	12/17/2009	Chicken	Live poultry market	KY785795.1	11
A/chicken/Korea/C29/2009	H9N2	12/17/2009	Chicken	Live poultry market	KY785802.1	11
A/chicken/Korea/C31/2009	H9N2	12/07/2009	Chicken	Live poultry market	KY785810.1	11
A/chicken/Korea/C36/2009	H9N2	12/07/2009	Chicken	Domestic farm	KY785818.1	11
A/chicken/Korea/C47/2009	H9N2	12/07/2009	Chicken	Domestic farm	KY785842.1	11
A/chicken/Korea/C54/2009	H9N2	12/07/2009	Chicken	Domestic farm	KY785858.1	11
A/duck/Korea/D26/2009	H9N2	12/07/2009	Duck	Domestic farm	KY785873.1	11
A/duck/Korea/D30/2009	H9N2	12/07/2009	Duck	Domestic farm	KY785878.1	11
A/Eurasian wigeon/Netherlands/1/2005	H4N6	09/26/2005	Wild bird	Wild bird sample	MF146807.1	Not found
A/mallard duck/Netherlands/22/2011	H4N6	09/30/2011	Wild bird	Wild bird sample	MF147201.1	Not found
A/mallard duck/Korea/VI141412/2014	H1N1	01/01/2014	Wild bird	Wild bird sample	MG366986.1	131
A/mallard duck/Korea/VI150051/2015	H7N1	01/01/2015	Wild bird	Wild bird sample	MG367004.1	131
A/Korean Native Chicken/Korea/N08-0185/2008	H11N8	02/01/2008	Chicken	Live poultry market	In the separate tab	This study
A/Mallard/Korea/N07-0613/2007	H11N9	04/19/2007	Duck	Live poultry market	In the separate tab	This study
A/Mallard/Korea/N07-0616/2007	H11N9	04/19/2007	Duck	Live poultry market	In the separate tab	This study
A/Korean Native Chicken/Korea/N12-034/2012	H3N2	12/11/2012	Chicken	Live poultry market	In the separate tab	This study
A/Mallard/Korea/N06-1355/2006	H3N2	12/27/2006	Duck	Live poultry market	In the separate tab	This study
A/Mallard/Korea/N07-0397/2007	H3N2	03/13/2007	Duck	Live poultry market	In the separate tab	This study
A/Mallard/Korea/N12-032/2012	H3N2	11/27/2012	Duck	Live poultry market	In the separate tab	This study
A/Mallard/Korea/N12-036/2012	H3N2	12/11/2012	Duck	Live poultry market	In the separate tab	This study
A/Mallard/Korea/N13-011/2013	H3N2	01/23/2013	Duck	Live poultry market	In the separate tab	This study
A/Pheasant/Korea/N13-010/2013	H3N2	01/23/2013	Others	Live poultry market	In the separate tab	This study
A/White Peckin duck/Korea/N07-0078/2007	H3N2	01/17/2007	Duck	Live poultry market	In the separate tab	This study
A/White Peckin duck/Korea/N07-0448/2007	H3N2	03/17/2007	Duck	Live poultry market	In the separate tab	This study
A/White Peckin duck/Korea/N08-0183/2008	H3N2	02/01/2008	Duck	Live poultry market	In the separate tab	This study
A/White Peckin duck/Korea/N12-015/2012	H3N2	05/23/2012	Duck	Live poultry market	In the separate tab	This study
A/White Peckin Duck/Korea/P09-368/2009	H3N2	10/28/2009	Duck	Live poultry market	In the separate tab	This study
A/White Peckin Duck/Korea/P09-373/2009	H3N2	10/31/2009	Duck	Live poultry market	In the separate tab	This study
A/White Peckin duck/Korea/N07-1621/2007	H3N6	12/01/2007	Duck	Live poultry market	In the separate tab	This study
A/Mallard/Korea/N07-0189/2007	H3N8	02/08/2007	Duck	Live poultry market	In the separate tab	This study
A/Mallard/Korea/N07-1622/2007	H3N8	12/01/2007	Duck	Live poultry market	In the separate tab	This study
A/White Peckin duck/Korea/N07-0182/2007	H3N8	02/07/2007	Duck	Live poultry market	In the separate tab	This study
A/Mallard/Korea/N07-189/2007	H3N9	02/08/2007	Duck	Live poultry market	In the separate tab	This study
A/White Peckin duck/Korea/N08-0187/2008	H4N6	02/04/2008	Duck	Live poultry market	In the separate tab	This study
A/Korean Native Chicken/Korea/P09-386/2009	H6N2	11/04/2009	Chicken	Live poultry market	In the separate tab	This study
A/Mallard/Korea/N07-1674-1/2007	H6N2	12/15/2007	Duck	Live poultry market	In the separate tab	This study
A/Mallard/Korea/N07-1674-2/2007	H6N2	12/15/2007	Duck	Live poultry market	In the separate tab	This study
A/White Peckin duck/Korea/N07-0399/2007	H6N2	03/13/2007	Duck	Live poultry market	In the separate tab	This study
A/White Peckin Duck/Korea/P09-237/2009	H6N2	05/07/2009	Duck	Live poultry market	In the separate tab	This study
A/Environment sample/Korea/N13-008/2013	H9N2	01/03/2013	Others	Live poultry market	In the separate tab	This study
A/Guniea fowl/Korea/N06-1259/2006	H9N2	12/03/2006	Chicken	Live poultry market	In the separate tab	This study
A/Korean Native Chicken/Korea/N07-0267/2007	H9N2	02/21/2007	Chicken	Live poultry market	In the separate tab	This study
A/Korean Native Chicken/Korea/N07-0341/2007	H9N2	03/06/2007	Chicken	Live poultry market	In the separate tab	This study
A/Korean Native Chicken/Korea/N07-0372/2007	H9N2	03/09/2007	Chicken	Live poultry market	In the separate tab	This study
A/Korean Native Chicken/Korea/N07-0398/2007	H9N2	03/13/2007	Chicken	Live poultry market	In the separate tab	This study
A/Korean Native Chicken/Korea/N07-0447/2007	H9N2	03/17/2007	Chicken	Live poultry market	In the separate tab	This study
A/Korean Native Chicken/Korea/N07-0618/2007	H9N2	04/19/2007	Chicken	Live poultry market	In the separate tab	This study
A/Korean Native Chicken/Korea/N07-1242/2007	H9N2	08/27/2007	Chicken	Live poultry market	In the separate tab	This study
A/Korean Native Chicken/Korea/N07-1627/2007	H9N2	12/03/2007	Chicken	Live poultry market	In the separate tab	This study
A/Korean Native Chicken/Korea/N07-190/2007	H9N2	02/08/2007	Chicken	Live poultry market	In the separate tab	This study
A/Korean Native Chicken/Korea/N08-0438/2008	H9N2	04/04/2008	Chicken	Live poultry market	In the separate tab	This study
A/Korean Native Chicken/Korea/N08-0585/2008	H9N2	12/19/2008	Chicken	Live poultry market	In the separate tab	This study
A/Korean Native Chicken/Korea/N09-113/2009	H9N2	08/31/2009	Chicken	Live poultry market	In the separate tab	This study
A/Korean Native Chicken/Korea/N11-086/2011	H9N2	09/19/2011	Chicken	Live poultry market	In the separate tab	This study
A/Korean Native Chicken/Korea/N12-004/2012	H9N2	03/19/2012	Chicken	Live poultry market	In the separate tab	This study
A/Korean Native Chicken/Korea/N12-012/2012	H9N2	05/11/2012	Chicken	Live poultry market	In the separate tab	This study
A/Korean Native Chicken/Korea/N12-014/2012	H9N2	05/23/2012	Chicken	Live poultry market	In the separate tab	This study
A/Korean native chicken/Korea/N13-023/2013	H9N2	06/30/2013	Chicken	Live poultry market	In the separate tab	This study
A/Korean native chicken/Korea/N15-001/2015	H9N2	07/25/2015	Chicken	Live poultry market	In the separate tab	This study
A/Korean Native Chicken/Korea/N16-005/2016	H9N2	11/25/2016	Chicken	Live poultry market	In the separate tab	This study
A/Korean Native Chicken/Korea/P09-127/2009	H9N2	04/02/2009	Chicken	Live poultry market	In the separate tab	This study
A/Korean Native Chicken/Korea/P09-129/2009	H9N2	04/02/2009	Chicken	Live poultry market	In the separate tab	This study
A/Korean Native Chicken/Korea/P09-234/2009	H9N2	05/07/2009	Chicken	Live poultry market	In the separate tab	This study
A/Korean Native Chicken/Korea/P09-239/2009	H9N2	05/07/2009	Chicken	Live poultry market	In the separate tab	This study
A/Korean Native Chicken/Korea/P09-261/2009	H9N2	05/07/2009	Chicken	Live poultry market	In the separate tab	This study
A/Korean Native Chicken/Korea/P09-366/2009	H9N2	10/28/2009	Chicken	Live poultry market	In the separate tab	This study
A/Korean Native Chicken/Korea/P09-370/2009	H9N2	10/28/2009	Chicken	Live poultry market	In the separate tab	This study
A/Korean Native Chicken/Korea/P09-376/2009	H9N2	10/31/2009	Chicken	Live poultry market	In the separate tab	This study
A/Korean Native Chicken/Korea/P09-378/2009	H9N2	10/31/2009	Chicken	Live poultry market	In the separate tab	This study
A/Korean Native Chicken/Korea/P09-390/2009	H9N2	11/04/2009	Chicken	Live poultry market	In the separate tab	This study
A/Korean Native Chicken/Korea/P09-427/2009	H9N2	11/10/2009	Chicken	Live poultry market	In the separate tab	This study
A/Korean Native Chicken/Korea/P09-64/2010	H9N2	10/16/2010	Chicken	Live poultry market	In the separate tab	This study
A/Korean Native Chicken/Korea/P09-92/2010	H9N2	10/30/2010	Chicken	Live poultry market	In the separate tab	This study
A/Mallard/Korea/N07-0077/2007	H9N2	01/17/2007	Duck	Live poultry market	In the separate tab	This study
A/Mallard/Korea/N07-1243/2007	H9N2	08/27/2007	Duck	Live poultry market	In the separate tab	This study
A/Mallard/Korea/N10-140/2010	H9N2	12/14/2010	Duck	Live poultry market	In the separate tab	This study
A/Mallard/Korea/N11-087/2011	H9N2	09/19/2011	Duck	Live poultry market	In the separate tab	This study
A/Old Layer/Korea/N07-0076/2007	H9N2	01/17/2007	Chicken	Live poultry market	In the separate tab	This study
A/Old Layer/Korea/N08-0414/2008	H9N2	04/03/2008	Chicken	Live poultry market	In the separate tab	This study
A/Pheasant/Korea/N08-0180/2008	H9N2	02/01/2008	Others	Live poultry market	In the separate tab	This study
A/Pheasant/Korea/N09-001/2009	H9N2	01/19/2009	Others	Live poultry market	In the separate tab	This study
A/Pheasant/Korea/N09-064/2009	H9N2	04/30/2009	Others	Live poultry market	In the separate tab	This study
A/Pheasant/Korea/N12-030/2012	H9N2	11/07/2012	Others	Live poultry market	In the separate tab	This study
A/Quail/Korea/N09-003/2009	H9N2	01/19/2009	Others	Live poultry market	In the separate tab	This study
A/Silkie Chicken/Korea/N06-1260/2006	H9N2	12/03/2006	Chicken	Live poultry market	In the separate tab	This study
A/Silkie Chicken/Korea/N07-0080/2007	H9N2	01/17/2007	Chicken	Live poultry market	In the separate tab	This study
A/Silkie Chicken/Korea/N07-0342/2007	H9N2	03/06/2007	Chicken	Live poultry market	In the separate tab	This study
A/Silkie Chicken/Korea/N07-0400/2007	H9N2	03/13/2007	Chicken	Live poultry market	In the separate tab	This study
A/Silkie Chicken/Korea/N07-0446/2007	H9N2	03/17/2007	Chicken	Live poultry market	In the separate tab	This study
A/Silkie Chicken/Korea/N07-1194/2007	H9N2	08/23/2007	Chicken	Live poultry market	In the separate tab	This study
A/Silkie Chicken/Korea/N08-0179/2008	H9N2	02/01/2008	Chicken	Live poultry market	In the separate tab	This study
A/Silkie Chicken/Korea/N08-0190/2008	H9N2	02/04/2008	Chicken	Live poultry market	In the separate tab	This study
A/White Peckin duck/Korea/N06-1258/2006	H9N2	12/03/2006	Duck	Live poultry market	In the separate tab	This study
A/White Peckin duck/Korea/N06-1354/2006	H9N2	12/03/2006	Duck	Live poultry market	In the separate tab	This study
A/White Peckin duck/Korea/N07-0186/2007	H9N2	02/08/2007	Duck	Live poultry market	In the separate tab	This study
A/White Peckin duck/Korea/N07-1244/2007	H9N2	08/27/2007	Duck	Live poultry market	In the separate tab	This study
A/White Peckin duck/Korea/N07-1673/2007	H9N2	12/15/2007	Duck	Live poultry market	In the separate tab	This study
A/White Peckin duck/Korea/N08-0439/2008	H9N2	04/04/2008	Duck	Live poultry market	In the separate tab	This study
A/White Peckin duck/Korea/N09-002/2009	H9N2	01/19/2009	Duck	Live poultry market	In the separate tab	This study
A/White Peckin duck/Korea/N09-062/2009	H9N2	04/30/2009	Duck	Live poultry market	In the separate tab	This study
A/White Peckin duck/Korea/N10-146/2010	H9N2	12/30/2010	Duck	Live poultry market	In the separate tab	This study
A/White Peckin duck/Korea/N12-005/2012	H9N2	03/19/2012	Duck	Live poultry market	In the separate tab	This study
A/White Peckin duck/Korea/N12-008/2012	H9N2	04/12/2012	Duck	Live poultry market	In the separate tab	This study
A/White Peckin duck/Korea/N12-013/2012	H9N2	05/11/2012	Duck	Live poultry market	In the separate tab	This study
A/White Peckin duck/Korea/N13-020/2013	H9N2	03/14/2013	Duck	Live poultry market	In the separate tab	This study
A/White Peckin Duck/Korea/P09-389/2009	H9N2	11/04/2009	Duck	Live poultry market	In the separate tab	This study
A/Broiler/Korea/N07-0242/2007	H9N2	02/13/2007	Chicken	Live poultry market	In the separate tab	This study
A/Broiler/Korea/N07-0371/2007	H9N2	03/09/2007	Chicken	Live poultry market	In the separate tab	This study

## Sheet: References
#	Reference paper title
1	Avian influenza viruses in Korean live poultry markets and their pathogenic potential
2	Continuing evolution of H9 influenza viruses in Korean poultry
3	Characterization of H5N2 influenza viruses isolated in South Korea and their influence on the emergence of a novel H9N2 influenza virus
4	Rapid evolution of low-pathogenic H9N2 avian influenza viruses following poultry vaccination programmes
5	Molecular epizootiology of recurrent low pathogenic avian influenza by H9N2 subtype virus in Korea
6	Genetic evolution of the H9N2 avian influenza virus in Korean poultry farms
7	An Occurrence of Non-Highly Pathogenic Avian Influenza in Korea
8	H9N2 influenza viruses isolated from poultry in Korean live bird markets continuously evolve and cause the severe clinical signs in layers
9	Poultry vaccination directed evolution of H9N2 low pathogenicity avian influenza viruses in Korea
10	Isolation and Characterization of a Novel H9N2 Influenza Virus in Korean Native Chicken Farm
11	Genetics and biological property analysis of Korea lineage of influenza A H9N2 viruses
12	Assessing the fitness of distinct clades of influenza A (H9N2) viruses
13	Evaluation of a smartphone-based rapid fluorescent diagnostic system for H9N2 virus in specific-pathogen-free chickens
14	Assessment of the safety and efficacy of low pathogenic avian influenza (H9N2) virus in inactivated oil emulsion vaccine in laying hens
15	An inactivated vaccine to control the current H9N2 low pathogenic avian influenza in Korea
16	Characterization of Low-Pathogenic H5 Subtype Influenza Viruses from Eurasia: Implications for the Origin of Highly Pathogenic H5N1 Viruses
17	Genetic relationship of H3 subtype avian influenza viruses isolated from domestic ducks and wild birds in Korea and their pathogenic potential in chickens and ducks
18	Molecular epidemiology of avian influenza viruses circulating among healthy poultry flocks in farms in northern Vietnam
19	Genetics, Receptor Binding, Replication, and Mammalian Transmission of H4 Avian Influenza Viruses Isolated from Live Poultry Markets in China
20	Genetic characterization of an avian H4N6 influenza virus isolated from the Izumi plain, Japan
21	Genetic relatedness of H6 subtype avian influenza viruses isolated from wild birds and domestic ducks in Korea and their pathogenicity in animals
22	Establishment and Lineage Replacement of H6 Influenza Viruses in Domestic Ducks in Southern China
23	Establishment of an H6N2 Influenza Virus Lineage in Domestic Ducks in Southern China
24	EPIDEMIOLOGICAL STUDY OF AVIAN INFLUENZA IN BACKYARD CHICKENS AND OPEN FIELD-REARED DUCKS IN NORTHERN THAILAND
25	Genetic diversity and pathogenic potential of low pathogenic H7 avian influenza viruses isolated from wild migratory birds in Korea
26	Low pathogenic H7 subtype avian influenza viruses isolated from domestic ducks in South Korea and the close association with isolates of wild birds
27	Characterization of H7 Influenza A Virus in Wild and Domestic Birds in Korea
28	New influenza A(H7N7)virusesdetectedinlivepoultrymarkets in China
29	Molecular Mechanism of the Airborne Transmissibility of H9N2 Avian Influenza A Viruses in Chickens
30	Diversified reassortant H9N2 avian influenza viruses in chicken flocks in northern and eastern China
31	Emergence and Evolution of H10 Subtype Influenza Viruses in Poultry in China
32	Characterization of H10 subtype avian influenza viruses isolated from wild birds in South Korea
33	Characterization of the Pathogenesis of H10N3, H10N7, and H10N8 Subtype Avian Influenza Viruses Circulating in Ducks
34	Complex Reassortment of Multiple Subtypes of Avian Influenza Viruses in Domestic Ducks at the Dongting Lake Region of China
35	Active reassortment of H9 influenza viruses between wild birds and live-poultry markets in Korea
36	Continuing Evolution and Interspecies Transmission of Influenza Viruses in Live Bird Markets in Korea
37	Review of Avian Influenza Outbreaks in South Korea from 1996 to 2014
38	Surveillance and characterization of low pathogenic H5 avian influenza viruses isolated from wild migratory birds in Korea
39	Genetic and pathogenic characteristics of H1 avian and swine influenza A viruses
40	Genetic characterization of H1 avian influenza viruses isolated from migratory birds and domestic ducks in Korea
41	An outbreak of avian influenza subtype H9N8 among chickens in South Korea
42	Virological surveillance and phylogenetic analysis of the PB2 genes of influenza viruses isolated from wild water birds flying from their nesting lakes in Siberia to Hokkaido, Japan in autumn
43	Generation of reassortant influenza viruses within the non-industrial poultry system
44	Phylogenetic analysis of hemagglutinin and neuraminidase genes of H9N2 viruses isolated from migratory ducks
45	Effects of different NS genes of avian influenza viruses and amino acid changes on pathogenicity of recombinant A/Puerto Rico/8/34 viruses
46	Design and testing of multiplex RT-PCR primers for the rapid detection of influenza A virus genomic segments: application to equine influenza virus
47	Acquisition of a Polybasic Hemagglutinin Cleavage Site by a Low-Pathogenic Avian Influenza Virus Is Not Sufficient for Immediate Transformation into a Highly Pathogenic Strain
48	Phylogenetic Analysis of Eight Genes of H9N2 Subtype Influenza Virus: A Mainland China Strain Possessing Early Isolates’ Genes that have been Circulating
49	The evolution of H5N1 influenza viruses in ducks in southern China
50	Genetic and antigenic characterization of H5, H6 and H9 avian influenza viruses circulating in live bird markets with intervention in the center part of Vietnam
51	Pathogenicity and transmission studies of H7N7 avian influenza virus isolated from feces of magpie origin in chickens and magpie
52	Characterization of low pathogenicity avian influenza viruses isolated from wild birds in Mongolia 2005 through 2007
53	Virulence and Genetic Compatibility of Polymerase Reassortant Viruses Derived from the Pandemic (H1N1) 2009 Influenza Virus and Circulating Influenza A Viruses
54	Genetic analyses of avian influenza viruses in Mongolia, 2007 to 2009, and their relationships with Korean isolates from domestic poultry and wild birds
55	Genetic and antigenic characteristics of H4 subtype avian influenza viruses in Korea and their pathogenicity in quails, domestic ducks and mice
56	Absence of adaptive evolution is the main barrier against influenza emergence in horses in Asia despite frequent virus interspecies transmission from wild birds
57	Detection of reassortant avian influenza A (H11N9) virus in environmental samples from live poultry markets in China
58	The genesis and source of the H7N9 influenza viruses causing human infections in China
59	The Influenza Virus Gene Pool in a Poultry Market in South Central China
60	Isolation of avian influenza viruses from two different transhemispheric migratory shorebird species in Australia
61	Genesis of the novel human-infecting influenza A(H10N8) virus and potential genetic diversity of the virus in poultry, China
62	Avian influenza A(H10N7) virus involvement in mass mortality of harbour seals (Phoca vitulina) in Sweden, March through October 2014
63	Influenza (H5N1) Viruses in Poultry, Russian Federation, 2005–2006
64	Synergism of co-mutation of two amino acid residues in NS1 protein increases the pathogenicity of influenza virus in mice
65	Phylogenic analysis of reassorted avian influenza viruses isolated from Korean domestic ducks from 2005 to 2007
66	Characterization of highly pathogenic H5N1 avian influenza viruses isolated from poultry markets in central China
67	Effect of gene constellation and postreassortment amino acid change on the phenotypic features of H5 influenza virus reassortants
68	Avian Influenza Monitoring in Migrating Birds in Taiwan During 1998-2007
69	Characterization of the low-pathogenic H5N1 avian influenza virus in South Korea
70	Characterization of mutations associated with the adaptation of a low-pathogenic H5N1 avian influenza virus to chicken embryos
71	Genome Sequence of a Novel Reassortant H3N2 Avian Influenza Virus from Domestic Mallard Ducks in Eastern China
72	Discordant detection of avian influenza virus subtypes in time and space between poultry and wild birds; Towards improvement of surveillance programs
73	Emergence and Evolution of Avian H5N2 Influenza Viruses in Chickens in Taiwan
74	A novel reassortant H2N3 influenza virus isolated from china
75	H9N2 influenza viruses prevalent in poultry in China are phylogenetically distinct from A/quail/ Hong Kongl/G1/97 presumed to be the donor of the internal protein genes of the H5N1 Hong Kong/97 virus
76	Complete genome sequence of a natural reassortant H9N2 avian influenza virus found in bean goose (Anser fabalis): Direct evidence for virus exchange between Korea and China via wild birds
77	H6 Influenza Viruses Pose a Potential Threat to Human Health
78	Genetic characterization of an H2N2 influenza virus isolated from a muskrat in Western Siberia
79	Sentinel model for influenza A virus monitoring in free-grazing ducks in Thailand
80	Diversity, evolution and population dynamics of avian influenza viruses circulating in the live poultry markets in China
81	Rapid virulence shift of an H5N2 avian influenza virus during a single passage in mice
82	Phylogenetic variation in avian influenza virus subtype H1N1 isolated from wild mallard.
83	Characterization of low-pathogenicity H5 and H7 Korean avian influenza viruses in chickens
84	The Recent Establishment of North American H10 Lineage Influenza Viruses in Australian Wild Waterfowl and the Evolution of Australian Avian Influenza Viruses
85	Host immune-related gene responses against highly pathogenic avian influenza virus infection in vitro differ among chicken cell lines established from different organs
86	Phylogenetic analyses of highly pathogenic avian influenza virus isolates from Germany in 2006 and 2007 suggest at least three separate introductions of H5N1 virus
87	Ecology of H3 avian influenza viruses in Korea and assessment of their pathogenic potentials
88	Emergence of Mammalian Species-Infectious and -Pathogenic Avian Influenza H6N5 Virus with No Evidence of Adaptation_x0001_
89	Host-Pathogen Interactions on the Move
90	Emerging highly pathogenic H5 avian influenza viruses in France during winter 2015/16: phylogenetic analyses and markers for zoonotic potential
91	Evolutionary Characteristics of A/Hangzhou/1/2013 and Source of Avian Influenza Virus H7N9 Subtype in China
92	Genetic and antigenic evolution of H9N2 subtype avian influenza virus in domestic chickens in southwestern China, 2013±2016
93	Evidence for limited exchange of avian influenza viruses between seaducks and dabbling ducks at Alaska Peninsula coastal lagoons
94	Characterization of Avian-like Influenza A (H4N6) Virus Isolated from Caspian Seal in 2012
95	Genetic characterization of influenza A virus subtype H12N1 isolated from a watercock and lesser whistling ducks in Thailand
96	GENOMIC ANALYSIS OF AVIAN INFLUENZA VIRUSES FROM WATERFOWL IN WESTERN ALASKA, USA
97	Complete Genome Sequence of a Mammalian Species-Infectious and -Pathogenic H6N5 Avian Influenza Virus without Evidence of Adaptation
98	Genetic characterization and pathogenic potential of H10 avian influenza viruses isolated from live poultry markets in Bangladesh
99	Efficient Isolation of Swine Influenza Viruses by Age-Targeted Specimen Collection
100	CharacterizationofanH4N2influenza virusfromQuails with amultibasicmotifinthehemagglutinincleavagesite
101	Use of Reverse Transcriptase PCR To Subtype N1 to N9 Neuraminidase Genes of Avian Influenza Viruses
102	Adaptive evolution during the establishment of European avian-like H1N1 influenza A virus in swine
103	Large-Scale Sequence Analysis of Avian Influenza Isolates
104	Gene flow and competitive exclusion of avian influenza A virus in natural reservoir hosts
105	The study of the nonpathogenic influenza virus A/gull/Moscow/3100/2006 (H6N2) isolated in Moscow
106	Molecular Evolution and Emergence of H5N6 Avian Influenza Virus in Central China
107	A reverse transcription-PCR for subtyping of the neuraminidase of avian influenza viruses
108	Characterization of a Low Pathogenic Avian Influenza H5N2 Virus Isolated from a TurkeyBreeder Flock in Manitoba, Canada
109	Prevalence and characterization of influenza viruses in diverse species in Los Llanos, Colombia
110	Avian-origin H3N2 canine influenza virus circulating in farmed dogs in Guangdong, China
111	Isolation of a reassortant H13N2 virus from a mallard fecal sample in South Korea
112	Phylogenetic analysis of H and N2 genes of avian influenza viruses detected in Ireland between 2003 and 2007
113	Interdependence of Influenza HA and NA and Possibilities of New Reassortments
114	Complete Genome Sequence of a Natural Recombinant H9N2 Influenza Virus Isolated from a White-Fronted Goose (Anser albifrons) in South Korea
115	Antibody Titer Has Positive Predictive Value for Vaccine Protection against Challenge with Natural Antigenic-Drift Variants of H5N1 High-Pathogenicity Avian Influenza Viruses from Indonesia
116	Segment MP of Influenza A Virus Contains a Novel Gene in Positive-sense Orientation
117	Influenza surveillance on ‘foie gras’ duck farms in Bulgaria, 2008–2012
118	Characterization of the Influenza A Virus Gene Pool in Avian Species in Southern China: Was H6N1 a Derivative or a Precursor of H5N1
119	Emergence of Amantadine-Resistant H3N2 Avian Influenza A Virus in South Korea_x0001_
120	A low-pathogenic avian influenza H6N1 outbreak in a turkey flock in France: a comprehensive case report
121	Intercontinental spread of Asian-origin H7 avian influenza viruses by captive bird trade in 1990's
122	Evidence of intercontinental transfer of North American lineage avian influenza virus into Korea
123	Application of real-time reverse transcription polymerase chain reaction to the detection the matrix, H5 and H7 genes of avian influenza viruses in field samples from South Korea
124	Susceptibility and Status of Avian Influenza in Ostriches
125	Development of a risk assessment methodological framework for potentially pandemic influenza strains (FLURISK)
126	Lethal nephrotropism of an H10N1 avian influenza virus stands out as an atypical pathotype
127	Circulating Avian Influenza Viruses Closely Related to the 1918 Virus Have Pandemic Potential
128	Molecular Determinants of Adaptation of Highly Pathogenic Avian Influenza H7N7 Viruses to Efficient Replication in the Human Host
129	Genetic Analysis of Avian Influenza Viruses: Cocirculation of Avian Influenza Viruses with Allele A and B Nonstructural Gene in Northern Pintail (Anas acuta ) DucksWintering in Japan
130	Identification of Two novel reassortant avian influenza a (H5N6) viruses in whooper swans in Korea, 2016
131	Introduction of Eurasian- Origin Influenza A(H8N4) Virus into North America by Migratory Birds

## Sheet: AIV sequenced in this study
Strain	Subtype	Date	location	PB2	PB1	PA	HA	NP	NA	M	NS
A/guniea fowl/Korea/N06-1259/2006	H9N2	2006-12-03	Live bird market	MN530096	MN530200	MN530304	MN530408	MN530512	MN530616	MN530720	MN530824
A/silkie chicken/Korea/N06-1260/2006	H9N2	2006-12-03	Live bird market	MN530097	MN530201	MN530305	MN530409	MN530513	MN530617	MN530721	MN530825
A/white peckin duck/Korea/N06-1258/2006	H9N2	2006-12-03	Live bird market	MN530098	MN530202	MN530306	MN530410	MN530514	MN530618	MN530722	MN530826
A/white peckin duck/Korea/N06-1354/2006	H9N2	2006-12-03	Live bird market	MN530099	MN530203	MN530307	MN530411	MN530515	MN530619	MN530723	MN530827
A/mallard/Korea/N06-1355/2006	H3N2	2006-12-27	Live bird market	MN530100	MN530204	MN530308	MN530412	MN530516	MN530620	MN530724	MN530828
A/mallard/Korea/N07-0077/2007	H9N2	2007-01-17	Live bird market	MN530101	MN530205	MN530309	MN530413	MN530517	MN530621	MN530725	MN530829
A/old layer/Korea/N07-0076/2007	H9N2	2007-01-17	Live bird market	MN530102	MN530206	MN530310	MN530414	MN530518	MN530622	MN530726	MN530830
A/silkie chicken/Korea/N07-0080/2007	H9N2	2007-01-17	Live bird market	MN530103	MN530207	MN530311	MN530415	MN530519	MN530623	MN530727	MN530831
A/white peckin duck/Korea/N07-0078/2007	H3N2	2007-01-17	Live bird market	MN530104	MN530208	MN530312	MN530416	MN530520	MN530624	MN530728	MN530832
A/white peckin duck/Korea/N07-0182/2007	H3N8	2007-02-07	Live bird market	MN530105	MN530209	MN530313	MN530417	MN530521	MN530625	MN530729	MN530833
A/korean native chicken/Korea/N07-190/2007	H9N2	2007-02-08	Live bird market	MN530106	MN530210	MN530314	MN530418	MN530522	MN530626	MN530730	MN530834
A/mallard/Korea/N07-0189/2007	H3N8	2007-02-08	Live bird market	MN530107	MN530211	MN530315	MN530419	MN530523	MN530627	MN530731	MN530835
A/mallard/Korea/N07-189/2007	H3N8	2007-02-08	Live bird market	MN530108	MN530212	MN530316	MN530420	MN530524	MN530628	MN530732	MN530836
A/white peckin duck/Korea/N07-0186/2007	H9N2	2007-02-08	Live bird market	MN530109	MN530213	MN530317	MN530421	MN530525	MN530629	MN530733	MN530837
A/broiler/Korea/N07-0242/2007	H9N2	2007-02-13	Live bird market	MN530110	MN530214	MN530318	MN530422	MN530526	MN530630	MN530734	MN530838
A/korean native chicken/Korea/N07-0267/2007	H9N2	2007-02-21	Live bird market	MN530111	MN530215	MN530319	MN530423	MN530527	MN530631	MN530735	MN530839
A/korean native chicken/Korea/N07-0341/2007	H9N2	2007-03-06	Live bird market	MN530112	MN530216	MN530320	MN530424	MN530528	MN530632	MN530736	MN530840
A/mallard/Korea/N07-0347/2007	H3N8	2007-03-06	Live bird market	MN530113	MN530217	MN530321	MN530425	MN530529	MN530633	MN530737	MN530841
A/silkie chicken/Korea/N07-0342/2007	H9N2	2007-03-06	Live bird market	MN530114	MN530218	MN530322	MN530426	MN530530	MN530634	MN530738	MN530842
A/broiler/Korea/N07-0371/2007	H9N2	2007-03-09	Live bird market	MN530115	MN530219	MN530323	MN530427	MN530531	MN530635	MN530739	MN530843
A/korean native chicken/Korea/N07-0372/2007	H9N2	2007-03-09	Live bird market	MN530116	MN530220	MN530324	MN530428	MN530532	MN530636	MN530740	MN530844
A/korean native chicken/Korea/N07-0398/2007	H9N2	2007-03-13	Live bird market	MN530117	MN530221	MN530325	MN530429	MN530533	MN530637	MN530741	MN530845
A/mallard/Korea/N07-0397/2007	H3N2	2007-03-13	Live bird market	MN530118	MN530222	MN530326	MN530430	MN530534	MN530638	MN530742	MN530846
A/silkie chicken/Korea/N07-0400/2007	H9N2	2007-03-13	Live bird market	MN530119	MN530223	MN530327	MN530431	MN530535	MN530639	MN530743	MN530847
A/white peckin duck/Korea/N07-0399/2007	H6N2	2007-03-13	Live bird market	MN530120	MN530224	MN530328	MN530432	MN530536	MN530640	MN530744	MN530848
A/korean native chicken/Korea/N07-0447/2007	H9N2	2007-03-17	Live bird market	MN530121	MN530225	MN530329	MN530433	MN530537	MN530641	MN530745	MN530849
A/silkie chicken/Korea/N07-0446/2007	H9N2	2007-03-17	Live bird market	MN530122	MN530226	MN530330	MN530434	MN530538	MN530642	MN530746	MN530850
A/white peckin duck/Korea/N07-0448/2007	H3N2	2007-03-17	Live bird market	MN530123	MN530227	MN530331	MN530435	MN530539	MN530643	MN530747	MN530851
A/korean native chicken/Korea/N07-0618/2007	H9N2	2007-04-19	Live bird market	MN530124	MN530228	MN530332	MN530436	MN530540	MN530644	MN530748	MN530852
A/mallard/Korea/N07-0613/2007	H11N9	2007-04-19	Live bird market	MN530125	MN530229	MN530333	MN530437	MN530541	MN530645	MN530749	MN530853
A/mallard/Korea/N07-0616/2007	H11N9	2007-04-19	Live bird market	MN530126	MN530230	MN530334	MN530438	MN530542	MN530646	MN530750	MN530854
A/silkie chicken/Korea/N07-1194/2007	H9N2	2007-08-23	Live bird market	MN530127	MN530231	MN530335	MN530439	MN530543	MN530647	MN530751	MN530855
A/korean native chicken/Korea/N07-1242/2007	H9N2	2007-08-27	Live bird market	MN530128	MN530232	MN530336	MN530440	MN530544	MN530648	MN530752	MN530856
A/mallard/Korea/N07-1243/2007	H9N2	2007-08-27	Live bird market	MN530129	MN530233	MN530337	MN530441	MN530545	MN530649	MN530753	MN530857
A/white peckin duck/Korea/N07-1244/2007	H9N2	2007-08-27	Live bird market	MN530130	MN530234	MN530338	MN530442	MN530546	MN530650	MN530754	MN530858
A/mallard/Korea/N07-1622/2007	H3N8	2007-12-01	Live bird market	MN530131	MN530235	MN530339	MN530443	MN530547	MN530651	MN530755	MN530859
A/white peckin duck/Korea/N07-1621/2007	H3N6	2007-12-01	Live bird market	MN530132	MN530236	MN530340	MN530444	MN530548	MN530652	MN530756	MN530860
A/korean native chicken/Korea/N07-1627/2007	H9N2	2007-12-03	Live bird market	MN530133	MN530237	MN530341	MN530445	MN530549	MN530653	MN530757	MN530861
A/mallard/Korea/N07-1674/2007	H6N2	2007-12-15	Live bird market	MN530134	MN530238	MN530342	MN530446	MN530550	MN530654	MN530758	MN530862
A/white peckin duck/Korea/N07-1673/2007	H9N2	2007-12-15	Live bird market	MN530135	MN530239	MN530343	MN530447	MN530551	MN530655	MN530759	MN530863
A/korean native chicken/Korea/N08-0185/2008	H11N8	2008-02-01	Live bird market	MN530136	MN530240	MN530344	MN530448	MN530552	MN530656	MN530760	MN530864
A/pheasant/Korea/N08-0180/2008	H9N2	2008-02-01	Live bird market	MN530137	MN530241	MN530345	MN530449	MN530553	MN530657	MN530761	MN530865
A/silkie chicken/Korea/N08-0179/2008	H9N2	2008-02-01	Live bird market	MN530138	MN530242	MN530346	MN530450	MN530554	MN530658	MN530762	MN530866
A/white peckin duck/Korea/N08-0183/2008	H3N2	2008-02-01	Live bird market	MN530139	MN530243	MN530347	MN530451	MN530555	MN530659	MN530763	MN530867
A/mallard/Korea/N08-0188/2008	H4N6	2008-02-04	Live bird market	MN530140	MN530244	MN530348	MN530452	MN530556	MN530660	MN530764	MN530868
A/silkie chicken/Korea/N08-0190/2008	H9N2	2008-02-04	Live bird market	MN530141	MN530245	MN530349	MN530453	MN530557	MN530661	MN530765	MN530869
A/white peckin duck/Korea/N08-0187/2008	H4N6	2008-02-04	Live bird market	MN530142	MN530246	MN530350	MN530454	MN530558	MN530662	MN530766	MN530870
A/mallard/Korea/N08-0422/2008	H4N7	2008-04-03	Live bird market	MN530143	MN530247	MN530351	MN530455	MN530559	MN530663	MN530767	MN530871
A/old layer/Korea/N08-0414/2008	H9N2	2008-04-03	Live bird market	MN530144	MN530248	MN530352	MN530456	MN530560	MN530664	MN530768	MN530872
A/korean native chicken/Korea/N08-0438/2008	H9N2	2008-04-04	Live bird market	MN530145	MN530249	MN530353	MN530457	MN530561	MN530665	MN530769	MN530873
A/white peckin duck/Korea/N08-0436/2008	H6N1	2008-04-04	Live bird market	MN530146	MN530250	MN530354	MN530458	MN530562	MN530666	MN530770	MN530874
A/white peckin duck/Korea/N08-0439/2008	H9N2	2008-04-04	Live bird market	MN530147	MN530251	MN530355	MN530459	MN530563	MN530667	MN530771	MN530875
A/korean native chicken/Korea/N08-0585/2008	H9N2	2008-12-19	Live bird market	MN530148	MN530252	MN530356	MN530460	MN530564	MN530668	MN530772	MN530876
A/pheasant/Korea/N09-001/2009	H9N2	2009-01-19	Live bird market	MN530149	MN530253	MN530357	MN530461	MN530565	MN530669	MN530773	MN530877
A/quail/Korea/N09-003/2009	H9N2	2009-01-19	Live bird market	MN530150	MN530254	MN530358	MN530462	MN530566	MN530670	MN530774	MN530878
A/white peckin duck/Korea/N09-002/2009	H9N2	2009-01-19	Live bird market	MN530151	MN530255	MN530359	MN530463	MN530567	MN530671	MN530775	MN530879
A/korean native chicken/Korea/P09-127/2009	H9N2	2009-04-02	Live bird market	MN530152	MN530256	MN530360	MN530464	MN530568	MN530672	MN530776	MN530880
A/korean native chicken/Korea/P09-129/2009	H9N2	2009-04-02	Live bird market	MN530153	MN530257	MN530361	MN530465	MN530569	MN530673	MN530777	MN530881
A/korean native chicken/Korea/P09-91/2009	H9N2	2009-04-02	Live bird market	MN530154	MN530258	MN530362	MN530466	MN530570	MN530674	MN530778	MN530882
A/pheasant/Korea/N09-064/2009	H9N2	2009-04-30	Live bird market	MN530155	MN530259	MN530363	MN530467	MN530571	MN530675	MN530779	MN530883
A/white peckin duck/Korea/N09-062/2009	H9N2	2009-04-30	Live bird market	MN530156	MN530260	MN530364	MN530468	MN530572	MN530676	MN530780	MN530884
A/korean native chicken/Korea/P09-234/2009	H9N2	2009-05-07	Live bird market	MN530157	MN530261	MN530365	MN530469	MN530573	MN530677	MN530781	MN530885
A/korean native chicken/Korea/P09-239/2009	H9N2	2009-05-07	Live bird market	MN530158	MN530262	MN530366	MN530470	MN530574	MN530678	MN530782	MN530886
A/korean native chicken/Korea/P09-261/2009	H9N2	2009-05-07	Live bird market	MN530159	MN530263	MN530367	MN530471	MN530575	MN530679	MN530783	MN530887
A/white peckin duck/Korea/P09-237/2009	H6N2	2009-05-07	Live bird market	MN530160	MN530264	MN530368	MN530472	MN530576	MN530680	MN530784	MN530888
A/korean native chicken/Korea/N09-113/2009	H9N2	2009-08-31	Live bird market	MN530161	MN530265	MN530369	MN530473	MN530577	MN530681	MN530785	MN530889
A/white peckin duck/Korea/N09-114/2009	H9N2	2009-08-31	Live bird market	MN530162	MN530266	MN530370	MN530474	MN530578	MN530682	MN530786	MN530890
A/white peckin duck/Korea/N09-127/2009	H9N2	2009-10-09	Live bird market	MN530163	MN530267	MN530371	MN530475	MN530579	MN530683	MN530787	MN530891
A/korean native chicken/Korea/P09-366/2009	H9N2	2009-10-28	Live bird market	MN530164	MN530268	MN530372	MN530476	MN530580	MN530684	MN530788	MN530892
A/korean native chicken/Korea/P09-370/2009	H9N2	2009-10-28	Live bird market	MN530165	MN530269	MN530373	MN530477	MN530581	MN530685	MN530789	MN530893
A/white peckin duck/Korea/P09-368/2009	H3N2	2009-10-28	Live bird market	MN530166	MN530270	MN530374	MN530478	MN530582	MN530686	MN530790	MN530894
A/korean native chicken/Korea/P09-376/2009	H9N2	2009-10-31	Live bird market	MN530167	MN530271	MN530375	MN530479	MN530583	MN530687	MN530791	MN530895
A/korean native chicken/Korea/P09-378/2009	H9N2	2009-10-31	Live bird market	MN530168	MN530272	MN530376	MN530480	MN530584	MN530688	MN530792	MN530896
A/white peckin duck/Korea/P09-373/2009	H3N2	2009-10-31	Live bird market	MN530169	MN530273	MN530377	MN530481	MN530585	MN530689	MN530793	MN530897
A/korean native chicken/Korea/P09-386/2009	H6N2	2009-11-04	Live bird market	MN530170	MN530274	MN530378	MN530482	MN530586	MN530690	MN530794	MN530898
A/korean native chicken/Korea/P09-390/2009	H9N2	2009-11-04	Live bird market	MN530171	MN530275	MN530379	MN530483	MN530587	MN530691	MN530795	MN530899
A/white peckin duck/Korea/P09-389/2009	H9N2	2009-11-04	Live bird market	MN530172	MN530276	MN530380	MN530484	MN530588	MN530692	MN530796	MN530900
A/korean native chicken/Korea/P09-427/2009	H9N2	2009-11-10	Live bird market	MN530173	MN530277	MN530381	MN530485	MN530589	MN530693	MN530797	MN530901
A/pheasant/Korea/N09-159/2009	H9N2	2009-12-30	Live bird market	MN530174	MN530278	MN530382	MN530486	MN530590	MN530694	MN530798	MN530902
A/white peckin duck/Korea/N09-160/2009	H9N2	2009-12-30	Live bird market	MN530175	MN530279	MN530383	MN530487	MN530591	MN530695	MN530799	MN530903
A/korean native chicken/Korea/P09-64/2010	H9N2	2010-10-16	Live bird market	MN530176	MN530280	MN530384	MN530488	MN530592	MN530696	MN530800	MN530904
A/korean native chicken/Korea/P09-92/2010	H9N2	2010-10-30	Live bird market	MN530177	MN530281	MN530385	MN530489	MN530593	MN530697	MN530801	MN530905
A/mallard/Korea/N10-140/2010	H9N2	2010-12-14	Live bird market	MN530178	MN530282	MN530386	MN530490	MN530594	MN530698	MN530802	MN530906
A/white peckin duck/Korea/N10-146/2010	H9N2	2010-12-30	Live bird market	MN530179	MN530283	MN530387	MN530491	MN530595	MN530699	MN530803	MN530907
A/korean native chicken/Korea/N11-086/2011	H9N2	2011-09-19	Live bird market	MN530180	MN530284	MN530388	MN530492	MN530596	MN530700	MN530804	MN530908
A/mallard/Korea/N11-087/2011	H9N2	2011-09-19	Live bird market	MN530181	MN530285	MN530389	MN530493	MN530597	MN530701	MN530805	MN530909
A/korean native chicken/Korea/N12-004/2012	H9N2	2012-03-19	Live bird market	MN530182	MN530286	MN530390	MN530494	MN530598	MN530702	MN530806	MN530910
A/white peckin duck/Korea/N12-005/2012	H9N2	2012-03-19	Live bird market	MN530183	MN530287	MN530391	MN530495	MN530599	MN530703	MN530807	MN530911
A/white peckin duck/Korea/N12-008/2012	H9N2	2012-04-12	Live bird market	MN530184	MN530288	MN530392	MN530496	MN530600	MN530704	MN530808	MN530912
A/korean native chicken/Korea/N12-012/2012	H9N2	2012-05-11	Live bird market	MN530185	MN530289	MN530393	MN530497	MN530601	MN530705	MN530809	MN530913
A/white peckin duck/Korea/N12-013/2012	H9N2	2012-05-11	Live bird market	MN530186	MN530290	MN530394	MN530498	MN530602	MN530706	MN530810	MN530914
A/korean native chicken/Korea/N12-014/2012	H9N2	2012-05-23	Live bird market	MN530187	MN530291	MN530395	MN530499	MN530603	MN530707	MN530811	MN530915
A/white peckin duck/Korea/N12-015/2012	H3N2	2012-05-23	Live bird market	MN530188	MN530292	MN530396	MN530500	MN530604	MN530708	MN530812	MN530916
A/pheasant/Korea/N12-030/2012	H9N2	2012-11-07	Live bird market	MN530189	MN530293	MN530397	MN530501	MN530605	MN530709	MN530813	MN530917
A/mallard/Korea/N12-032/2012	H3N2	2012-11-27	Live bird market	MN530190	MN530294	MN530398	MN530502	MN530606	MN530710	MN530814	MN530918
A/korean native chicken/Korea/N12-034/2012	H3N2	2012-12-11	Live bird market	MN530191	MN530295	MN530399	MN530503	MN530607	MN530711	MN530815	MN530919
A/mallard/Korea/N12-036/2012	H3N2	2012-12-11	Live bird market	MN530192	MN530296	MN530400	MN530504	MN530608	MN530712	MN530816	MN530920
A/environment sample/Korea/N13-008/2013	H9N2	2013-01-03	Live bird market	MN530193	MN530297	MN530401	MN530505	MN530609	MN530713	MN530817	MN530921
A/mallard/Korea/N13-011/2013	H3N2	2013-01-23	Live bird market	MN530194	MN530298	MN530402	MN530506	MN530610	MN530714	MN530818	MN530922
A/pheasant/Korea/N13-010/2013	H3N2	2013-01-23	Live bird market	MN530195	MN530299	MN530403	MN530507	MN530611	MN530715	MN530819	MN530923
A/white peckin duck/Korea/N13-020/2013	H9N2	2013-03-14	Live bird market	MN530196	MN530300	MN530404	MN530508	MN530612	MN530716	MN530820	MN530924
A/korean native chicken/Korea/N13-023/2013	H9N2	2013-06-30	Live bird market	MN530197	MN530301	MN530405	MN530509	MN530613	MN530717	MN530821	MN530925
A/korean native chicken/Korea/N15-001/2015	H9N2	2015-07-25	Live bird market	MN530198	MN530302	MN530406	MN530510	MN530614	MN530718	MN530822	MN530926
A/korean native chicken/Korea/N16-005/2016	H9N2	2016-11-25	Live bird market	MN530199	MN530303	MN530407	MN530511	MN530615	MN530719	MN530823	MN530927

[truncated: 1 more sheets: ESRI_MAPINFO_SHEET]
